# Supplementary material for: Electrocardiographic and echocardiographic abnormalities in urban African people living with HIV in South Africa
Source: PLoS One. 2021 Feb 2;16(2):e0244742. doi: 10.1371/journal.pone.0244742 (PMC7853516; doi:10.1371/journal.pone.0244742)
Supplement: S1 Data — (XLSX) [file pone.0244742.s003.xlsx]

## Sheet: Data
Sex	Age	Partner	Education	Employment	HIV	Duration_HIV_y	ART_line	On_ART	Duration_ART_y	Duration_ART_2nd_y	VL	Weight	Height	Waist	Hip	Waisthip_ratio	BP_syst_mean	BP_diast_mean	Heart_rate	TotChol	HDL_Chol	LDL_Chol	Triglyc	Glucose	HbA1c	Smoking_status	Packyears_all	Smoking_ever	CVD_history	CVD_Pos_FH	Med_HT	Med_DM	Med_Chol	IPAQ_cat	Alcohol_use	Alcohol_heavydrinker	EF_yn	LVMi_yn	EA‎_yn	LAvol_yn	lvedd	LV_dilatation	lvesd	ivsd	lvpwd	ao_root	lv_edv	lv_esv	teicholz_ef
0	44	0	0	0	1	6	2	1	6	0	1	110	170	114	118	0.966102	140	86.5	77	4.43	1.49	2.84	0.97	4.7		0		0	2	0	0	0	0	2	5	0	1	1	1	1	52	1	27	10	8	31	92	26	79
0	40	0	0	1	1	10	2	1	10	0	1	55	155	88	100	0.88	96.5	66	66	3.85	1.78	1.85	0.9	4.3		0		0	2	1	0	0	0	1	0	0	1	1	1	1	42	1	26	9	7	27	90	38	63
0	37	1	0	1	1	11	2	1	11	0	1	65	150	102	109	0.93578	100.5	61	57	5.54	1.19	4.13	1.54	4.1		0		0	2	0	0	0	0	2	0	0	1	1	1	1	42	1	24	9	9	30	58	20	73
1	52	0	0	1	1	11	2	1	11	0	1	61	180	88	95	0.926316	114.5	78.5	60	5.78	1.7	3.68	1.91	5.4		0		0	2	0	0	0	0	1	5	0	1	1	0	1	40	1	29	10	10	33	64	30	67
0	46	0	0	1	1	13	2	1	11	0	1	68	163	99	114	0.868421	146	92.5	67	6.81	1.67	5.23	1.49	4.7		0		0	2	0	0	0	0	1	5	0	1	1	1	1	48	1	30	12	11	30	118	52	73
0	43	1	0	1	1	12	2	1	12	0	1	53	160	75	89	0.842697	93.5	61	69	4.18	1.61	2.67	0.56	4.5		0		0	2	0	0	0	0	1	5	0	1	1	1	1	41	1	24	7	8	33	77	33	73
0	38	0	0	1	1	9	2	1	8	0	1	55	158	84	92	0.913043	104	74	69	6.66	1.23	4.81	2.51	4.2		0		0	2	0	0	0	0	1	5	0	1	1	1	1	41	1	24	7	7	31	73	29	72
0	50	1	0	1	1	9	2	1	9	0	1	93	162	107	126	0.849206	139	86	64	5.58	1.25	3.79	1.62	4.6		0		0	2	0	0	0	0	3	5	0	0	0	0	0
0	38	1	0	1	1	14	2	1	10	0	1	62	168	85	99	0.858586	134.5	85.5	58	4.94	0.8	3.4875	1.45	4.4		0		0	2	0	0	0	0	1	0	0	0	0	0	0
0	47	1	1	1	1	10	2	1	10	0	1	80	159	95	113	0.840708	198.5	118	49	5.35	1.64	3.14	1.61	4.7		0		0	1	1	1	0	0	1	5	0	1	1	1	1	54	1	30	12	11	36	90	41	74
0	47	1	0	1	1	8	2	1	7	0	39	85	169	108	115	0.93913	136.5	89.5	58	5.27	1.42	3.6	1.71	4.4		0		0	2	0	0	0	0	1	5	0	1	1	1	1	46	1	23	12	10	33	132	51	81
0	40	0	0	1	1	9	2	1	9	0	1	55	164	80	92	0.869565	103	69.5	81	4.51	2.35	2.38	0.51	5		0		0	2	0	0	0	0	2	5	0	1	1	1	1	41	1	20	9	10	28	63	22	82
0	35	1	0	1	1	7	2	1	7	0	1	57	148	78	92	0.847826	118.5	79.5	66	4.47	1.99	2.66	0.67	4		0		0	2	0	0	0	0	2	5	0	1	1	1	1	48	1	27	9	8	24	74	34	75
1	27	1	0	1	1	8	2	1	7	0	41	69	187	87	99	0.878788	124	87.5	69	3.64	1.02	2.26	1.59	4.6		0		0	2	0	0	0	0	2	0	0	0	0	0	0
1	44	1	1	1	1	9	2	1	9	0	1	85	174	98	110	0.890909	144.5	102	57	6.33	1.52	4.72	1.58	4.8		0		0	2	0	0	0	0	1	0	0	1	1	1	1	56	1	37	11	10	34	148	73	57
0	39	1	0	1	1	11	2	1	10	0	1	62	166	82	103	0.796117	127.5	88.5	55	3.69	1.5	1.87	1.57	4.8		0		0	2	0	0	0	0	1	0	0	1	1	1	1	52	1	28	9	8	27	66	30	77
0	41	1	0	1	1	18	2	1	9	0	1	81	156	103	117	0.880342	151	100	76	5.24	1.32	4.02	0.7	4.7		0		0	2	0	0	0	0	2	0	0	1	1	1	1	51	1	31	8	8	36	131	58	64
0	38	1	0	0	1	14	2	1	2	0	1	54	164	66	78	0.846154	94.5	65	82	5.39	1.2	3.63	1.97	4.4		0		0	2	0	0	0	0	2	5	0	1	1	0	1	40	1	26	9	8	24	81	36	59
0	40	1	0	0	1	9	2	1	8	0	1	77	154	96	96	1	111	81.5	84	4.82	1.94	2.85	1.32	4.9		0		0	2	0	0	0	0	1	2	0	1	1	1	1	46	1	26	8	8	31	80.3	30	74
0	43	0	0	0	1	7	2	1	7	0	1	110	170	110	134	0.820896	122.5	79.5	69	5.51	1.59	3.74	1.09	4.5		0		0	2	0	0	0	0	1	0	0	1	1	1	1	47	1	26	10	9	32	95	30	75
0	39	1	0	0	1	9	2	1	9	0	1	105	162	111	126	0.880952	129	80.5	74	4.58	1.5	2.71	1.08	4.7		0		0	2	0	0	0	0	1	0	0	1	1	1	1	38	1	22	8	8	29	76	24	74
0	42	0	0	0	1	10	2	1	10	0	1	66	149	102	103	0.990291	131.5	84	78	3.56	0.52	2.91	0.42	4.1		0		0		0	0	0	0	1	5	0	1	1	1	1	45	1	22	9	10	26	73	30	82
1	49	1	0	0	1	7	2	1	6	0	1	77	178	91	105	0.866667	121.5	83	51	6.91	1.4	4.79	3.04	6.3		1	3.08022	1	2	1	0	0	0	1	2	0	1	1	1	1	51	1	32	12	11	42	104	35	68
0	42	0	0	1	1	8	2	1	8	0	1	93	167	107	130	0.823077	122	82	65	5.35	1.33	4.08	0.57	4.5		0		0	2	0	0	0	0	1	5	0	1	1	1	1	53	1	34	10	10	27	124	51	65
1	32	0	1	1	1	8	2	1	8	0	1	65	171	84	94	0.893617	121	83.5	68	3.74	1.04	2.06	1.67	4.7		0		0	2	0	0	0	0	1	5	0	1	1	1	1	50	1	29	11	9	32	120	46	71
0	57	1	0	0	1	19	2	1	19	0	1	58	162	88	91	0.967033	113	80	82	5.72	1.21	3.87	2.67	5.4		0		0	2	0	0	0	0	2	5	0	1	1	1	1	45	1	27	9	9	29	55	22	69
0	41	1	0	1	1	4	2	1	4	0	1	96	154	100	127	0.787402	118.5	78	64	6.58	2.18	3.95	1.26			0		0	2	0	0	0	0	3	1	0	1	1	1	1	42	1	28	11	9	28	126	48	60
1	50	0	1	1	1	12	2	1	11	0	1	62	162	93	95	0.978947	136.5	87.5	76	5.28	0.75	3.8	2.39	4.8		2		1	2	0	0	1	0	1	5	0	1	1	1	1	55	2	38	10	10	36	138	65	58
0	38	1	0	1	1	7	2	1	7	0	1	56	162	80	98	0.816327	117	76.5	60	5.04	1.23	3.98	0.6	4.2		0		0	2	0	0	0	0	2	5	0	1	1	1	1	49	1	37	10	10	29	109	48	49
1	39	0	0	1	1	9	2	1	5	0	39	75	163	90	106	0.849057	133.5	87.5	45	6.45	1.19	4.73	2.16	5.9		0		0	2	0	0	0	0	1	5	0	1	1	0	1	55	1	35	11	10	36	133	55	66
0	41	1	1	1	1	11	2	1	8	0	1	88	160	105	116	0.905172	102.5	65.5	78	4.63	0.9	2.18	2.81	5		0		0	2	0	0	0	0	1	5	0	1	1	1	1	50	1	31	10	9	36	90	32	63
1	45	0	0	1	1	16	2	1	6	0	1	75	177	84	103	0.815534	131	81	57	5.79	1.06	3.34	4.43			0		0	2	0	0	0	0	2	1	0	1	1	1	1	51	1	38	9	9	29	104	50	51
0	47	1	0	0	1	15	2	1	12	0	1	52	165	67	88	0.761364	106.5	71.5	76	3.95	1.68	2.46	0.66	4.3		2		1	2	1	0	0	0	1	0	0	1	1	1	1	39	1	25	10	9	29	83	31	66
0	39	1	0	1	1	6	2	1	6	0	1	75	153	104	112	0.928571	101	63	51	3.69	0.81	2.46	0.71	4.7		0		0	2	0	0	0	0	2	5	0	1	1	1	1	45	1	27	10	7	26	57	28	71
1	44	1	0	1	1	9	2	1	9	0	1	72	178	97	107	0.906542	123.5	75.5	77	4.66	1.44	3.02	1.13	4.6		0		0	2	0	0	0	0	1	5	0	1	1	1	1	41	1	23	10	11	34	107	42	76
0	49	1	0	0	1	13	2	1	9	0	1	95	157	117	134	0.873134	115	80	70	5.23	1.58	3.07	1.16	5		0		0	2	1	1	0	0	2	5	0	0	0	0	0
0	30	1	0	1	0		3	0		0		78	168	95	115	0.826087	119.5	78.5	79	4.07	1.46	1.8	1.8	4.7		0		0	2	0	0	0	0	2	5	0	1	1	1	1	47	1	28	9	8	28	89	27	70
0	40	1	0	1	1	8	2	1	8	0	43	64	156	84			134.5	74.5	58	3.81	1.27	2.26	0.95	4.4		0		0	2	0	0	0	0	2	5	0	1	1	1	1	48	1	29	9	8	33	79	28	69
0	42	0	0	0	1	4	2	1	4	0	1	56	169	74	94	0.787234	108.5	70.5	75	4.4	1.68	2.45	0.82	4.6		0		0	2	0	0	0	0	1	5	0	1	1	1	1	48	1	28	8	8	31	85	36	74
0	43	1	0	0	1	5	2	1	5	0	1	112	164	112	133	0.842105	128	90	89	4.67	0.98	3.5	1.16	4.6		0		0	2	0	0	0	0	2	5	0	1	1	1	1	51	1	37	9	9	34	129	56	55
1	39	0	0	1	1	10	2	1	10	0	1	70	169	88	109	0.807339	139	86	55	5.53	1.01	4.35	1.18	5.2		0		0	2	0	0	0	0	1	5	0	1	1	1	1	43	1	27	9	9	31	109	31	62
1	43	1	0	1	1	14	2	1	12	0	1	85	183	99	110	0.9	116	78.5	58	4.16	0.91	2.73	2.35	9.5		0		0	2	0	0	0	0	2	5	0	1	1	1	1	46	1	25	12	11	33	112	58	78
0	21	1	0	0	1	21	2	1	17	0	1	44	154	77	90	0.855556	89	54.5	73	4.7	0.92	2.78	2.28	4		0		0	2	0	0	0	0	2	5	0	1	1	1	1	48	3	25	8	7	25	94	45	79
0	41	1	0	0	1	10	2	1	10	0	1	95	160	103	125	0.824	119	83	90	4.55	1.53	2.66	0.91	4.6		0		0	2	1	0	0	0	2	0	0	1	1	1	1	41	1	25	10	10	29	95	39	69
1	45	0	0	1	1	1	2	1	1	0	1	75	167	91	98	0.928571	120	80.5	76	4.18	0.91	3.08	0.94	5.8		0		0	2	0	1	0	0	3	1	0	1	1	1	1	42	1	33	11	11	32	104	49	45
1	44	0	0	1	1	7	2	1	7	0	1	96	176	110	115	0.956522	161	86	93	4.64	0.83	2.74	4.89	4.5		0		0	2	0	1	1	0	3	0	0	1	1	1	1	44	1	20	14	13	43	149	50	86
0	41	1	0	1	1	10	2	1	10	0	39	45	150	74	84	0.880952	105	70	90	3.88	1.5	2.21	0.64	3.1		0		0	2	0	0	0	0	2	5	0	1	1	1	1	39	1	24	7	8	29	57	23	69
0	41	1	0	0	1	11	2	1	11	0	1	67	153	91	112	0.8125	73.5	50.5	55	3.93	1.51	1.78	1.46	4.8		0		0	2	0	0	0	0	1	0	0	1	1	1	1	48	1	24	8	10	35	69	28	76
0	41	1	0	1	1	13	2	1	13	0	1	88	164	119	124	0.959677	122	81.5	80	5.58	1.25	3.52	2.06	5.3		0		0	2	0	0	0	0	2	0	0	1	1	1	1	49	1	30	7	8	30	87	23	68.1
0	39	1	0	1	1	14	2	1	12	0	1	62	157	95	110	0.863636	128	83.5	79	3.19	1.32	1.77	0.63	4.9		0		0	2	0	0	0	0	2	0	0	1	1	1	1	49	1	31	10	10	26	103	48	66
0	41	0	0	1	1	14	2	1	14	0	1	95	159	94	135	0.696296	113	62.5	78	4.13	1.66	1.99	1.55	5		0		0	2	0	0	0	0	1	5	0	1	1	1	0	52	1	31	7	7	29	81	30	69.8
0	44	0	0	1	1	13	2	1	13	0	1	76	170	94	104	0.903846	124.5	76	62	4.35	2.44	2	0.55	5.1		0		0	2	0	1	0	1	1	5	0	1	1	1	1	44	1	23	11	9	31	127	55	80
0	40	0	0	0	1	19	2	1	12	0		126	177	127	138	0.92029	141.5	72	69							2		1	1	0	0	0	0	1	1	0	0	1	1	1	52	1	32	10	9	33			63
0	38	1	0	1	1	8	2	1	7	0	41	84	156	102	132	0.772727	143.5	93	77	5.18	1.24	3.94	0.86	4.6		1		1	2	0	0	0	0	2	1	0	1	1	1	1	50	1	22	8	8	25	111	46	85
0	38	1	0	0	1	13	2	1	11	0	39	92	158	122	124	0.983871	118	65	78	5.09	1	3.8	1.59	5		0		0	2	0	0	0	0	1	0	0	0	0	0	0
0	39	1	0	1	1	8	2	1	7	0	1	55	166	86	101	0.851485	111.5	70.5	86	3.16	1.07	1.78	0.82	4.8		0		0	2	0	0	0	0	2	0	0	1	1	1	1	47	1	28	8	8	27	85	32	66
0	45	1	0	0	1	8	2	1	7	0	1	116	166	120	145	0.827586	117	77.5	66	4.23	1.19	2.58	1.02	4.9		0		0	2	0	1	0	0	1	5	0	1	1	1	1	60	1	39	10	9	35	107	47	64.1
1	37	0	0	1	1	10	2	1	8	0	1	71	179	86	106	0.811321	129	83.5	70	4.34	1.29	2.67	1.42	4.3		0		0	2	0	0	0	0	3	1	0	1	1	1	1	48	1	29	9	9	35	111	45	69
1	55	0	0	0	1	11	2	1	11	0	1	94	177	103	112	0.919643	135	89	60	2.97	0.98	1.4455	1.21	5.1		0		0	2	0	0	0	0	1	0	0	1	1	1	1	47	1	31	10	8	31	128	42	66
0	34	0	0	1	1	12	2	1	7	0	1	76	162	104	120	0.866667	121.5	82	84	5.8	1.51	4.2	0.59	4.4		0		0	2	0	0	0	0	3	5	0	1	1	1	1	48	1	25	10	10	29	69	31	78
1	45	0	0	1	1	8	2	1	8	1	1	77	180	83	95	0.873684	122.5	71	65	5.32	1.43	3.68	0.91	4.3		0		0	2	0	0	0	0	2	5	0	1	1	1	1	48	1	31	10	10	29	101	32	64.5
0	42	1	1	1	1	7	2	1	#VALUE!	1	1	71	159	94	103	0.912621	119.5	79	74	4.11	1.42	2.3	1.15	4.6		0		0	2	0	0	0	0	2	5	0	1	1	1	1	46	1	33	9	10	31	48	33	56.3
0	49	1	0	0	1	13	2	1	13	1	1	65	160	89	109	0.816514	151.5	113	72	4.33	1.34	2.71	0.81	4.4		0		0	2	0	0	0	0	1	5	0	1	1	1	1	42	1	24	13	12	36	56	18	75
0	52	1	1	0	1	4	2	1	3	1	1	86	156	114	129	0.883721	126	77.5	53	5.32	1.61	3.85	0.82	4.3		0		0	2	0	0	0	0	1	5	0	1	1	1	1	48	1	24	11	10	31	64	24	82
0	43	0	0	1	1	11	2	1	10	1	1	74	155	108	112	0.964286	122.5	81.5	68	5.32	1	3.81	0.9	4.8		0		0	2	0	0	0	0	2	5	0	1	1	1	1	41	1	24	11	9	29	60	19	67
0	52	1	0	0	1	15	2	1	12	1	1	78	155	102	115	0.886957	152	86.5	60	4.71	1.25	3.33	0.82	4.4		1		1	2	0	1	0	0	1	5	0	1	1	1	1	47	1	22	10	9	29	85	25	83
0	40	0	0	1	1	14	2	1	9	1	1	58	156	92	103	0.893204	101	70	82	4.64	1.69	2.4	1.36	4.3		0		0	2	1	0	0	0	1	0	0	1	1	1	1	41	1	22	10	10	28	72	25	83
0	37	1	0	1	1	12	2	1	12	1	1	106	158	100	121	0.826446	112	80	90	4.79	1.26	2.85	1.46	4.2		2		1	1	0	1	1	1	1	1	0	1	1	1	0	45	1	25	9	8	28	125	47	76
0	37	1	0	1	1	6	2	1	6	1	1	64	157	88	112	0.785714	123.5	83	65	3.25	0.88	2.19	0.78	3.2		0		0	2	0	0	0	0	1	0	0	1	1	1	1	48	1	26	10	10	29	79	22	76
0	36	1	0	0	1	7	2	1	7	1	1	55	175	83	93	0.892473	119.5	75	78	3.71	1.3	2.14	1.38	3.8		0		0	2	0	0	0	0	1	5	0	1	1	1	1	48	1	26	10	8	31	77	30	78
0	38	1	0	1	1	13	2	1	12	1	1	82	149	104	111	0.936937	111	68	75	4.62	1.14	3.35	1.26	23.7		0		0	2	0	0	0	0	3	0	0	1	1	1	1	47	1	22	11	10	32	105	31	85
0	34	1	0	1	1	10	2	1	6	1	1	85	168	108	118	0.915254	104	83	60	5.15	1.21	3.44	1.48	4.9		0		0	2	0	0	0	0	2	5	0	1	1	1	1	44	1	28	9	9	31	179	86	65.6
1	44	0	0	1	1	1	2	1	1	1		55	164	74	95	0.778947	142	89	76							0		0	2	0	0	0	0	3	0	0	1	1	1	1	46	1	30	9	9	30	73	34	65
0	44	1	0	0	1	1	2	1	1	1		85	153	117	127	0.92126	133	84	86							0		0	2	1	1	0	0	1	5	0	1	1	1	1	45	1	31	10	11	32	66	31	60
0	43	0	0	0	1	2	2	1	2	1		91	156	107	124	0.862903	246	136.5	57	4.54	1.62	2.506	0.92	5.4		0		0	2	0	1	0	0	1	5	0	1	1	1	1	60	1	41	12	8	36	79	30	60
0	35	1	0	1	1	3	2	1	3	1	619	59	163	80	98	0.816327	102.5	59	65	3.95	1.71	2.54	0.49	4.3		0		0	2	0	0	0	0	1	0	0	1	1	1	1	44	1	28	8	8	27	80	34	67
0	29	0	0	1	1	3	2	1	2	1	1	76	163	97	102	0.95098	122	83.5	77	5.11	1.5	3.68	0.67	4.4		0		0	2	0	0	0	0	2	0	0	1	1	1	1	43	1	24	10	11	26	79	35	76
0	36	0	1	1	1	5	2	1	5	1	1	60	157	88	97	0.907216	119	69	65	5.76	1.34	4.06	0.51	4.5		0		0	2	0	0	0	0	2	5	0	1	1	1	1	47	1	28	9	8	28	99	40	69.8
1	51	0	0	1	1	5	2	1	5	1	1	74	175	70	88	0.795455	141.5	83.5	55	3.79	1.2	2.24	1.06	4.7		0		0	2	0	0	0	0	3	5	0	1	1	1	1	52	1	32	9	9	36	137	65	63
0	36	1	0	0	1	5	2	1	5	1	1	94	155	109	125	0.872	120.5	79	69	5.35	1	3.5715	1.73	5.3		0		0	2	0	0	0	0	2	5	0	1	1	1	1	50	1	34	6	6	30	96	42	60
1	70	0	1	1	1	5	2	1	5	1	1	74	174	97	107	0.906542	127.5	74.5	74	4.91	1.58	3.04	1.38	6.1		0		0	2	0	0	0	0	3	5	0	1	1	1	1	42	1	25	12	11	36	79	28	71
0	49	0	0	1	1	5	2	1	5	1	1	54	164	86	100	0.86	124	82.5	85	4.9	1.28	2.95	1.48	5		0		0	2	0	0	0	0	2	5	0	1	1	1	1	42	1	35	11	8	29	93	41	41
0	28	1	0	1	1	5	2	1	5	1	1	63	169	80	99	0.808081	132.5	83.5	87	4.4	1.09	3.01	0.73	4.1		0		0	2	0	0	0	0	2	5	0	1	1	1	1	51	1	32	10	8	31	62	28	66
0	34	0	0	1	1	6	2	1	5	1	1	87	165	97	114	0.850877	101	83.5	79	5.35	0.94	3.84	1.64	4.6		0		0	2	0	0	0	0	2	5	0	1	1	1	1	40	1	29	9	9	30	87	39	53
0	38	1	0	1	1	7	2	1	7	1	1	76	170	95	108	0.87963	101	51	69	4.56	1.37	2.7	1.13	4.8		0		0	2	1	0	0	0	1	5	0	1	1	1	1	64	2	46	12	12	43	253	111	56.1
0	34	1	0	0	1	8	2	1	8	1	1	75	162	87	107	0.813084	131.5	91.5	79	3.88	1.45	2.13	0.73	4.2		0		0	2	0	0	0	0	1	0	0	1	1	1	1	48	1	27	8	9	31	108	33	69
0	52	1	0	0	1	11	2	1	11	1	1	65	165	88	102	0.862745	131	96.5	79	4.98	1	3.46	1.57	4.3		0		0	2	0	1	0	0	1	5	0	1	1	1	1	38	1	20	11	10	34	64	23	78
1	37	1	0	1	1	11	2	1	10	1	1	73	173	89	104	0.855769	119.5	67.5	59	4.29	1.81	2.29	0.61	6.2		1	0.754899	1	2	0	0	0	0	2	2	0	1	1	1	1	48	1	31	8	8	30	60	24	64
1	54	0	0	0	1	12	2	1	12	1	1	85	177	102	109	0.93578	175.5	103	76	5.28	0.88	4.12	1.35	5.1		0		0	2	1	0	0	0	1	5	0	1	1	1	1	45	1	25	12	11	32	93	45	75
1	38	0	0	1	1	12	2	1	5	1	39	78	154	111	118	0.940678	109	82	82	6.58	1.26	4.33	3.55	4.6		0		0	2	0	0	0	0	2	5	0	1	1	1	1	46	1	25	11	11	31	64	22	78
0	45	1	0	1	1	12	2	1	6	1	1895	69	163	99	111	0.891892	113	75	65	4.66	1.72	2.46	1.2			0		0	2	0	0	0	0	2	5	0	0	0	0	0
1	58	0	0	0	1	16	2	1	16	1	39	57	166	83	92	0.902174	139	91.5	71	3.63	1.12	1.84	2.2	4.4		0		0	2	0	0	0	0	1	2	0	1	1	1	1	37	1	29	9	8	33	88	40	47.8
1	56	0	0	0	1	17	2	1	14	1	39	103	170	116	117	0.991453	107.5	72.5	72	5.28	1.24	3.38	1.82	4.5		0		0	2	0	0	0	0	2	0	0	0	0	1	1						40
0	39	1	1	0	1	19	2	1	1	1	1	74	164	85	111	0.765766	116.5	72	69	4.46	1.76	2.85	0.62	5.1		0		0	2	0	0	0	0	1	5	0	1	1	1	1	50	1	29	10	9	34	131	54	71
0	41	0	0	0	1	1	2	1	1	1	1	90	154	105	129	0.813953	132.5	87	58	4	0.99	2.37	1.53	4.4		0		0	2	0	0	0	0	1	0	0	1	1	1	1	38	1	22	10	11	31	59	26	72
0	39	1	0	1	1	15	2	1	12	1	1	62	155	87	100	0.87	111	76	76	3.83	1.49	2.47	0.95	3.3		0		0	2	1	0	0	0	2	5	0	1	1	1	1	38	1	22	8	8	29	115	54	68
0	50	1	0	1	1	10	2	1	9	2	1	75	160	93	101	0.920792	102	68	62	4.26	1.46	2.32	1.97	5.3		0		0	2	0	0	0	0	1	0	0	1	1	1	1	43	1	29	9	9	28	76	35	60
1	55	1	0	0	1	23	2	1	2	2	1	56	171	71	88	0.806818	124	73.5	65	3.74	2.18	1.83	0.84	4.6		0		0	2	0	0	0	0	3	2	0	1	1	1	1	44	1	24	11	11	32	79	25	78
0	48	0	0	0	1	5	2	1	5	2	1	62	161	96	106	0.90566	111.5	70.5	58	4.7	1.17	3.18	1.92	4		0		0	2	0	0	0	0	1	5	0	1	1	1	1	41	1	25	9	9	30	91	39	71
0	40	0	0	1	1	6	2	1	6	2	1	103	155	107	138	0.775362	120.5	73.5	62	5.02	1.19	3.21	1.59	6.6		0		0	2	0	0	1	0	3	5	0	1	1	1	1	47	1	29	8	9	29	88	28	63
1	61	1	1	1	1	6	2	1	6	2	1	61	167	86	93	0.924731	121.5	80.5	60	4.33	1.52	2.64	1.22	5.3		1	24.1343	1	2	0	0	0	0	2	5	0	1	1	1	1	48	1	32	11	12	34	104	48	62
1	40	0	1	1	1	6	2	1	6	2	1	62	168	82	99	0.828283	117	79	66	4.61	2.16	2.64	0.8	4.8		1	5.77803	1	2	0	0	0	0	1	1	0	1	1	1	1	47	1	33	9	9	32	121	66	58
1	47	1	0	1	1	7	2	1	7	2	1	113	171	130	125	1.04	133.5	83	62	6.53	1.23	3.81	4.86	5.4		0		0	2	0	0	0	0	1	5	0	0	1	0	1	55	1	29	12	11	43			73
0	47	0	0	1	1	11	2	1	11	2	1	95	168	114	124	0.919355	111.5	84.5	76	3.53	1.91	1.14	1.85	4.4		2		1	2	0	0	0	0	2	2	0	1	1	1	1	45	1	30	9	10	32	90	36	57
0	42	1	0	1	1	12	2	1	12	2	1	65	163	93	103	0.902913	122	81.5	63	4.07	1.71	2.02	1.03	3.2		0		0	2	0	0	0	0	1	5	0	1	1	1	1	51	1	25	11	9	37	76	27	82
0	33	0	0	1	1	9	2	1	8	2	1	80	145	102	113	0.902655	117.5	69	68	5.53	1.36	4.2	1.1	4.3		2		1	2	0	0	0	0	2	0	0	1	1	1	1	42	1	17	9	8	29	71	23	90
1	34	0	0	1	1	2	2	1	2	2	1	78	183	81	98	0.826531	123	75	76	4.26	1.65	2.59	0.81	4.8		1	1.52088	1	2	0	0	0	0	3	2	0	0	0	0	0
1	52	0	0	0	1	10	2	1	10	2	1	73	164	88	102	0.862745	125.5	78.5	69	7.46	1.29	4.87	2.53	4.4		0		0	1	0	0	0	0	1	5	0	1	1	1	1	48	1	25	8	7	30	99	37	76.9
0	40	1	1	0	1	8	2	1	8	2	1	77	155	93	113	0.823009	108.5	73.5	70	4.59	1.19	2.55	2.32	4.5		0		0	2	1	1	0	0	1	5	0	0	1	1	1	56	1	36	10	9	27			64
1	53	0	0	1	1	11	2	1	11	2	44515	79	177	92	104	0.884615	131	90.5	60	4.71	1.16	3.45	0.67			0		0	2	0	1	0	0	2	5	0	1	1	1	1	46	1	31	11	10	34	103	46	63
0	34	1	0	1	1	12	2	1	4	2	39	92	153	111	121	0.917355	116	79.5	53	6.42	1.22	4.32	3.08	4.5		0		0	2	0	0	0	1	1	5	0	1	1	1	1	37	1	22	11	9	30	94	31	73
1	61	1	0	1	1	4	2	1	4	3	1	72	164	96	113	0.849558	124	60	60	5.13	1.1	3.41	1.82	5.2		0		0	2	0	0	0	0	2	0	0	1	1	1	1	55	1	36	7	7	32	122	58	64
0	35	0		0	1	4	2	1	4	3	1	59	155	90	98	0.918367	118	80	62	4.7	1.84	2.64	1.51	5.1		0		0	2	0	0	0	0	1	5	0	1	1	1	1	47	1	29	10	11	29	70	30	69
0	41	1	0	1	1	6	2	1	6	3	1	73	163	99	118	0.838983	113.5	80.5	50	4.79	1.25	3.16	1.63	4.8		0		0	2	0	0	0	0	2	5	0	1	1	1	1	46	1	29	9	10	27	104	40	66
0	48	0	0	1	1	7	2	1	7	3		47	160	79	89	0.88764	97	61	79							0		0	2	0	0	0	0	3	5	0	1	1	1	1	44	1	29	7	7	29	106	30	62
1	58	0	0	1	1	8	2	1	8	3	1	90	180	98	105	0.933333	132	83.5	58	4.43	1.38	2.71	0.76	5.4		1	8.15383	1	2	0	0	0	0	2	0	0	1	1	1	1	46	1	31	12	10	36	56	29	61
0	35	1	0	1	1	8	2	1	7	3	40	69	163	86	106	0.811321	102	62.5	65	4.53	1.14	2.94	1.49	4.5		0		0	2	0	0	0	0	2	5	0	1	1	1	1	54	1	33	8	8	29	117	53	68
1	41	0	0	1	1	8	2	1	8	3	1	59	170	82	95	0.863158	104.5	60.5	52	3.06	0.84	1.71	1.57	4.7		0		0	2	0	0	0	0	3	5	0	1	1	1	1	54	2	34	8	8	34	110	44	66.3
1	44	0	0	1	1	9	2	1	6	3	1	57	167	88	99	0.888889	129	73	51	4.63	1.22	1.65	3.57	4.6		0		0	2	1	0	0	0	2	5	0	1	1	1	1	35	1	21	8	9	27	85	39	71
0	40	1	0	0	1	9	2	1	6	3	1	81	159	109	126	0.865079	119	72	63	5.85	1.18	3.81	1.99	4.4		0		0	2	0	0	0	0	1	0	0	1	1	1	1	52	1	31	8	8	27	59	21	65
1	58	0	1	1	1	9	2	1	9	3	1	111	174	120	128	0.9375	124.5	69.5	55	6.2	0.96	4.47	2.22			0		0	1	0	0	0	0	1	5	0	1	1	1	0	55	1	36	10	10	36	104	38	63.6
0	56	1	1	0	1	9	2	1	9	3	1	79	147	107	119	0.89916	115	82	62	5.59	1.79	3.37	1.09	4.4		1	14.5927	1	2	0	0	0	1	2	0	0	0	0	0	0
0	45	1	0	1	1	10	2	1	10	3	1	53	155	77	98	0.785714	122	72.5	64	4.74	1.74	2.61	1.68	4.2		0		0	2	0	0	0	0	2	5	0	1	1	1	1	51	2	34	10	10	31	108	33	62
0	39	1	0	1	1	10	2	1	10	3	1	70	169	89	103	0.864078	121.5	81	69	5.45	1	3.86	2.9	5.3		0		0	2	0	0	0	0	2	5	0	1	1	1	1	49	1	31	9	9	29	98	53	66
0	54	1	0	1	1	11	2	1	6	3	261	79	162	109	119	0.915966	122.5	72	64	5.94	1.55	3.81	0.87	5		0		0	2	0	0	0	0	3	5	0	1	1	1	1	49	1	30	9	7	32	115	52	68.1
0	44	1	1	1	1	12	2	1	12	3	1	86	167	100	119	0.840336	94.5	56.5	56	3.55	1.37	1.86	0.77	5.6		0		0	2	0	0	0	0	2			1	1	1	1	58	1	40	10	8	35	102	45	59.6
0	58	1	0	1	1	12	2	1	11	3	1	70	160	95	115	0.826087	136.5	72.5	55	5.28	0.95	3.41	2.15	4.5		0		0	2	0	0	0	0	2	5	0	1	1	1	1	41	1	30	11	11	33	124	48	48
0	41	1	0	1	1	13	2	1	8	3	39	84	165	108	123	0.878049	150	92	77	3.68	0.92	2.35	1.16	5.3		0		0	2	0	0	0	0	2	0	0	1	1	1	1	52	1	32	10	10	28	121	60	63
0	53	1	0	0	1	11	2	1	11	3	1	53	160	68	82	0.829268	124	74	70	4.43	1.68	2.67	1.03	3.8		1	7.39165	1	2	0	0	0	0	3	0	0	0	0	0	0
0	31	0	0	0	1	5	2	1	4	3	1	73	169	89	101	0.881188	151.5	96.5	73	5.21	1.42	3.53	1.65	5.1		0		0	2	1	0	0	0	3	5	0	1	1	1	1	48	1	29	11	11	35	122	46	70
1	51	0	1	1	1	4	2	1	4	4		79	172	92	110	0.836364	110	72	54	5.38	2.29	2.6445	0.99	3.8		2		1	2	0	0	0	0	1			1	1	1	1	73	3	51	7	8	39	229	116	56
0	35	1	0	1	1	5	2	1	5	4	1	84	164	103	122	0.844262	117	71	75	5.03	1.44	3.6	0.94	4.3		0		0	2	0	0	0	0	2	5	0	1	1	1	1	52	1	36	11	9	32	147	60	53
0	50	0	0	1	1	5	2	1	5	4	1	62	166	90	103	0.873786	123.5	78	75	4.44	1.51	2.91	0.84	4.5		0		0	2	0	0	0	0	1	5	0	1	1	1	1	40	1	26	11	11	31	96	46	64
0	40	1	0	0	1	5	2	1	5	4	39	134	174	118	150	0.786667	113.5	76.5	69	3.87	1.02	2.64	1.13	4.6		0		0	2	1	0	0	0	2	5	0	0	1	0	0	50	1	34	9	10	28			61
0	35	0	0	0	1	7	2	1	7	4	1	72	159	102	110	0.927273	120	82.5	63	5.26	1.34	3.61	1.1	5		0		0	2	0	0	0	0	2	5	0	1	1	1	1	48	1	29	9	9	32	82	36	65
0	31	0	0	1	1	7	2	1	6	4	1	89	169	88	118	0.745763	111	79	74	4.16	1.64	2.54	0.54	3.8		0		0	2	0	0	0	0	2	5	0	0	0	0	0
0	38	0	0	1	1	8	2	1	7	4	41	65	162	86	100	0.86	107	73	71	4.85	1.66	3.29	0.74	4.5		0		0	2	0	0	0	0	3	5	0	1	1	1	1	45	1	24	9	9	30	82	38	79
1	51	1	0	0	1	9	2	1	7	4	1	89	167	97	110	0.881818	141.5	82	64	5.45	0.92	3.23	4.06	5.7		1	7.54261	1	2	0	0	0	0	1	5	0	1	1	1	1	48	1	31	12	12	33	107	43	65
0	37	0	0	1	1	11	2	1	11	4	1	71	165	98	105	0.933333	113	71.5	59	4.5	1.34	2.93	0.89	4		0		0	2	0	0	0	0	2	5	0	1	1	1	1	40	1	21	9	9	31	76	31	79
1	49	1		1	1	12	2	1	12	4	1	57	174	87	97	0.896907	94	70.5	66	4.96	1.48	3.22	0.97	4.3		0		0	2	0	1	0	0	3	2	0	1	1	1	1	38	1	27	8	7	27	93	45	51
0	41	1	0	0	1	13	2	1	13	4	118161	44	149	81	85	0.952941	118	76.5	63	5.22	0.79	3.98	1.66	4.1		0		0	2	0	0	0	0	1	5	0	1	1	1	1	41	1	23	8	8	29	54	20	77
1	43	0	0	1	1	14	2	1	11	4	1	51	165	87	100	0.87	100.5	71	55	5.53	1.76	3.45	1.45	4.4		1	9.68378	1	2	0	0	0	1	3	5	0	1	1	1	1	42	1	30	10	9	36	106	33	50
0	43	0	0	0	1	16	2	1	12	4	1	65	160	100	108	0.925926	106	72.5	57	4.04	1.26	2.65	1.24	4.4		0		0	2	0	0	0	0	1	5	0	1	1	1	1	39	1	26	8	10	32	82	34	63
0	52	1	0	1	1	7	2	1	6	4	1	72	167	102	114	0.894737	120.5	78	56	5.9	1.73	3.86	0.82	4.1		0		0	2	0	0	0	0	1	5	0	1	1	1	1	46	1	28	8	7	27	140	52	68.5
0	31	0	0	0	1	5	2	1	5	4	1	109	161	89	143	0.622378	119.5	82.5	96	4.69	1.44	2.88	1.37	4.5		0		0		1	0	0	0	1	0	0	1	1	1	1	39	1	21	10	10	31	77	27	78
0	44	1	0	0	1	9	2	1	9	4	39	55	170	76	96	0.791667	131.5	83.5	55	4.66	1.46	3.18	0.89	4.2		0		0	2	0	0	0	0	1	5	0	0	0	0	0
0	40	1	1	1	1	7	2	1	5	5	1	67	159	93	102	0.911765	97	62.5	56	5.39	1.26	4.03	1.32	4.4		0		0	2	0	0	0	1	2	5	0	1	1	1	1	39	1	22	10	11	30	62	22	75
0	27	1	0	1	1	6	2	1	5	5	6113	55	159	72	91	0.791209	114.5	69	87	4.3	1.13	3.09	0.85			0		0	2	0	0	0	0	2	5	0	1	1	1	1	43	1	21	8	8	28	88	40	81
0	43	0	0	1	1	5	2	1	5	5	1	82	172	103	112	0.919643	105	67	58	5.25	2.3	3.25	0.81	4.9		0		0	2	0	0	0	0	3	5	0	0	0	0	0
0	37	0	0	1	1	6	2	1	6	5	1	57	155	85	98	0.867347	141	100.5	99	5.84	1.43	4.39	0.95	5		0		0	2	0	1	0	0	2	5	0	0	1	1	1	46	1	28	10	9	31			64
0	40	0	0	1	1	7	2	1	7	5	1	64	167	79	99	0.79798	120.5	71	63	4.04	1.79	1.84	1.05	4.1		0		0	2	1	0	0	0	2	5	0	0	0	0	0
0	54	1	0	1	1	8	2	1	6	5	1	102	155	108	115	0.93913	159	93	74	4.77	1.27	3.2	1.67	5.5		0		0	2	0	1	0	0	3	5	0	1	1	1	1	45	1	32	12	9	34	80	34	54
0	37	0	0	1	1	14	2	1	11	5	1	59	165	83	102	0.813725	113	63.5	78	4.44	1.21	3.27	0.82	4.4		0		0	2	0	0	0	0	2	5	0	1	1	1	1	43	1	24	8	8	28	84	26	74
0	37	1	0	1	1	15	2	1	10	5	1	90	170	97	122	0.795082	134.5	71	66	4.2	1.42	2.75	1.07	5.1		0		0	2	0	0	0	0	2	5	0	1	1	1	1	50	1	27	11	10	31	110	42	77
0	27	1	0	0	0		3	0		5		103	162	108	127	0.850394	123.5	78	76	4.37	1.18	2.8075	0.85	4.7		0		0	2	0	0	0	0	3	0	0	0	1	1	0	49	1	33	6	7	29			56
1	47	0	1	1	1	8	2	1	7	5	1	63	172	83	95	0.873684	119	81.5	53	4.28	1.12	2.32	1.97	4.5		0		0	2	0	0	0	0	3	0	0	1	1	1	1	48	1	36	10	9	35	129	41	45
1	49	0	1	1	1	6	2	1	6	5	1	65	166	92	102	0.901961	142	97.5	69	6.16	1.89	2.95	3.58	4.9		1	5.68747	1	2	0	1	0	1	1	0	0	1	1	1	1	40	1	20	9	9	37	74	24	81
0	40	1	0	1	1	13	2	1	6	5	16897	90	154	110	129	0.852713	121.5	79	63	4.78	1.28	3.09	1.21			0		0		0	0	0	0	3	5	0	1	1	1	1	53	1	29	10	10	29	87	35	75
1	35	0	0	1	1	5	2	1	5	5	39	81	170	97	110	0.881818	147.5	96.5	56	5.54	1.69	3.1	1.38	4.3		0		0	2	0	0	0	0	3	5	0	1	1	1	1	49	1	27	9	10	32	111	43	77
0	47	1	0	0	1	16	2	1	13	6	1	112	166	103	130	0.792308	111.5	67.5	73	4.37	1.05	3.32	0.77	4.3		0		0	2	0	0	0	0	1	5	0	1	1	1	1	50	1	31	10	10	31	160	56	67
1	48	0	0	0	1	12	2	1	12	6		66	168	84	95	0.884211	91.5	61.5	56							2		1	2	0	0	0	0	2	1	0	1	1	0	1	46	1	26	11	10	36	87	24	75
0	35	0	0	1	1	8	2	1	8	6	1	59	160	77	99	0.777778	113.5	61	73	4.07	1.27	2.66	0.85	4.8		0		0	2	0	0	0	0	2	5	0	1	1	1	1	40	1	28	9	8	23	58	26	57
1	44	1	0	1	1	10	2	1	10	6	1	56	174	82	92	0.891304	152.5	92.5	60	5.62	2.04	3.55	1.22	4.6		0		0	2	0	0	0	0	2	0	0	1	1	1	1	45	1	28	9	8	33	87	40	69
0	40	1	0	0	1	14	2	1	8	6	1	71	160	90	102	0.882353	132.5	80.5	79	4.83	1.13	3.2	1.76	4.6		0		0	2	0	0	0	0	2	5	0	1	1	1	1	42	1	22	11	8	27	90	39	77
0	43	0	0	0	1	15	2	1	7	6	1	88	159	111	123	0.902439	133	88	85	4.89	1.36	3.35	2.08	4.9		0		0	2	0	1	0	0	1	5	0	1	1	1	1	44	1	25	11	11	30	104	41	76
0	48	1	0	1	1	15	2	1	8	6	1	81	163	105	125	0.84	115.5	63.5	79	6.95	1.55	5.22	1.42	4.1		0		0	2	1	0	0	1	2	0	0	1	1	1	1	46	1	28	9	11	31	95	42	71
0	55	1	0	0	1	16	2	1	6	6	1	62	157	96	107	0.897196	119	69	65	4.75	1.46	2.74	1.57	4.3		0		0	2	0	0	0	0	3	5	0	1	1	1	1	38	1	26	10	9	24	77	30	60
0	31	1	1	1	1	6	2	1	6	6	39	66	171	76	90	0.844444	103.5	62.5	78	4.27	1.81	2.21	1.58	4.4		0		0	2	1	0	0	0	1	5	0	1	1	1	1	53	1	33	8	8	33	113	41	67
1	33	1	0	1	1	7	2	1	7	7	1	89	165	98	116	0.844828	144	85	76	6.04	1.58	4.51	1.11	4.8		0		0	2	0	0	0	0	3	0	0	1	1	1	1	50	1	32	11	9	30	118	45	65
0	57	1	1	0	1	7	2	1	7	7	63	94	151	121	138	0.876812	163	85	64	6.03	1.41	4.7	0.79	4.8		2		1	2	0	0	0	0	1	5	0	1	1	1	1	42	1	21	8	7	32	113	44	76
1	53	0	0	1	1	8	2	1	8	7		75	164	92	104	0.884615	134	83	102							0		0	2	0	0	0	0	2	1	0	1	1	1	1	46	1	25	11	10	32	81	35	67
0	39	1	0	1	1	14	2	1	9	7	1	83	165	105	116	0.905172	109.5	65	73	4.31	0.71	1.8	4.28	4		1		1	2	0	0	0	0	3	5	0	1	1	1	1	47	1	31	10	9	32	86	30	59
1	46	0	0	1	1	9	2	1	8	7	39	112	184	104	114	0.912281	124	78.5	66	4.02	0.88	1.84	3.24	5.9		2		1	2	0	0	0	1	2	1	0	1	1	1	1	59	1	38	12	11	38	197	100	64
0	35	0	0	1	1	11	2	1	8	8	1	78	157	97	117	0.82906	110.5	70	86	4.38	1.32	2.74	0.78	4.2		0		0	2	0	0	0	0	1	0	0	1	1	1	1	44	1	27	9	9	28	91	41	70
0	40	1	0	0	1	9	2	1	8	8	39	65	161	92	111	0.828829	111.5	66.5	57	4.62	1.39	3.32	0.92	4.7		0		0	2	0	0	0	0	1	5	0	1	1	1	1	46	1	21	9	8	30	129	31	85
1	51	0	0	1	1	20	2	1	11	9	1	73	176	91	94	0.968085	133	93	57	4.72	0.79	2.23	4.17	9.4		2		1	2	0	0	1	0	1	5	0	1	1	1	1	48	1	27	11	11	36	136	59	76
0	46	0	0	1	1	15	2	1	13	9	1	68	168	87	104	0.836538	99	73.5	60	4.93	1.58	3.11	1.09	4.8		0		0	2	0	0	0	0	1	0	0	1	1	1	1	41	1	24	11	9	26	55	24	73
0	46	1	0	1	1	23	2	1	15	9	1	77	165	102	114	0.894737	117	76	102	4.11	1.46	2.21	1.22			1		1	2	0	0	0	0	2	5	0	1	1	1	1	46	1	25	10	8	34	76	24	75
0	43	1	0	0	1	9	2	1	9	9	1	47	151	74	89	0.831461	112	62.5	66	4.89	1.14	2.33	3.15	4.7		0		0	2	0	0	0	0	1	0	0	1	1	1	1	40	1	28	8	8	28	71	31	57
0	55	1	1	1	1	19	2	1	15	9	1	61	162	84	96	0.875	115	68.5	63	5.26	1.55	3.58	1.58	4.5		0		0	2	0	0	0	0	1	5	0	1	1	1	1	44	1	31	9	8	34	75	27	56
1	53	0	0	1	1	15	2	1	10	10	39	76	161	91	113	0.80531	95	62.5	53	3.43	1.7	1.87	0.65	4.3		0		0	2	0	0	0	0	1	5	0	1	1	1	1	46	1	36	8	8	31	127	65	48
0	48	1	0	1	1	13	2	1	13	10	1	62	163	74	97	0.762887	94.5	60	66	3.97	1.76	2.31	0.56	4.5		0		0	2	0	0	0	0	3	5	0	0	0	0	0
1	47	1	0	1	1	12	2	1	11	11	1	67	176	76	91	0.835165	104.5	76.5	63	4.87	1.97	2.62	0.47	3.7		2		1	2	0	0	0	0	3	5	0	0	0	0	0
1	30	1	0	1	1	0	0	0	0		51094	83	182	91	112	0.8125	102.5	60	60	3.73	1.13	2.37	0.91	4.9		0		0	2	0	0	0	0	3	2	0	0	0	1	1				10	11	37
0	28	1	0	0	1	0	0	0	0		282093	68	150	98	114	0.859649	121.5	64.5	74	3.86	0.93	2.61	0.95	4.4		1	1.96879	1	2	0	0	0	0	2	2	0	1	1	1	1	51	1	30	10	8	32	60	25	70
1	27	1	1	1	1	0	0	0	0		18280	60	162	88	93	0.946237	124	78	60	3.63	0.92	2.31	0.87	3.6		0		0	2	0	0	0	0	3	0	0	1	1	1	1	47	1	34	8	9	32	130	69	52
0	41	1	0	1	1	0	0	0	0		432	85	170	92	120	0.766667	127	67.5	75	3.99	0.91	2.4455	1.41	5.4		0		0	2	0	0	0	0	1	5	0	1	1	1	1	47	1	29	8	8	35	158	61	68
0	40	1	0	0	1	0	0	0	0		55177	94	164	108	132	0.818182	133	83.5	76	4.51	1.25	2.5805	1.51	4.8		0		0	2	0	0	0	0	2	5	0	1	1	1	1	44	1	33	9	9	31	135	62	49
0	22	1	0	0	1	0	0	0	0		21524	100	170	108	130	0.830769	127	72	72	5.5	1.06	4.06	0.62	4.1		0		0	2	0	0	0	0	1	5	0	1	1	1	1	45	1	30	9	8	30	151	39	62.2
1	30	1	0	0	1	0	0	0	0		19070	66	184	87	111	0.783784	122.5	72.5	65	3.47	0.91	2.0425	1.15	4.6		1	12.7194	1	2	0	0	0	0	1	1	0	1	1	1	1	54	1	35	11	10	33	158	69	64.3
1	45	1	0	1	1	0	0	0	0		5740	79	175	87	92	0.945652	132.5	82.5	79	4.19	1.15	2.7	0.97	4.8		0		0	2	0	1	0	0	2	5	0	0	0	1	1				12	10	35
0	30	0	0	1	1	0	0	0	0		110263	53	162	64	79	0.810127	97.5	62	80	2.84	0.77	0.93	2.13	3.8		0		0	2	0	0	0	0	2	5	0	1	1	1	1	42	1	24	9	7	29	104	38	74
0	26	1	0	1	1	0	0	0	0		18363	61	165	86	107	0.803738	147	92	50	3.21	1.08	1.7745	0.79	4.4		0		0	2	0	0	0	0	2	5	0	1	1	1	1	50	1	31	8	9	31	115	50	67
0	37	1	0	1	1	0	0	0	0		35	69	153	99	101	0.980198	127.5	77.5	68	3.69	0.94	2.1515	1.33	4		0		0	2	0	0	0	0	2	5	0	1	1	1	1	45	1	23	9	9	33	69	17	78
1	28	0	0	1	1	0	0	0	0		7293	70	179	85	100	0.85	117	81.5	69	3.46	1.36	1.88	0.69	4.1		0		0	2	0	0	0	0	3	0	0	1	1	1	1	48	1	29	7	8	32	127	53	69
0	40	1	0	1	1	0	0	0	0		96	48	150	60	78	0.769231	111	74	70	3.48	1.04	1.9495	1.09	5.2		0		0	2	0	0	0	0	3	5	0	1	1	1	1	42	1	23	7	7	26	100	45	76
0	39	1	0	0	1	0	0	0	0		35	75	170	106	118	0.898305	145.5	96	78	4.39	1.38	2.6185	0.87	5.1		0		0	2	0	0	0	0	1	2	0	1	1	1	1	51	1	27	10	9	30	122	60	76
0	48	1	0	1	1	0	0	0	0		39	62	162	89	101	0.881188	104.5	81.5	76	4.46	2.04	1.8035	1.37	5.2		1	3.90486	1	2	0	1	0	0	2	2	0	1	1	1	1	42	1	21	8	8	29	93	46	76
0	42	1	0	0	1	0	0	0	0		278898	44	156	79	87	0.908046	95	67.5	70	3.36	0.78	2.2605	0.71	5.1		1	6.13676	1	2	0	0	0	0	2	5	0	1	1	1	1	41	1	23	6	7	27	75	25	76
1	28	1	0	1	1	0	0	0	0		37681	56	176	82	94	0.87234	132	82.5	72	3.42	1.71	1.377	0.74	5.3		0		0	2	0	0	0	0	3	0	0	1	1	1	1	49	1	36	8	9	32	72	30	54.1
0	33	1	0	1	1	0	0	0	0		40538	59	154	85	95	0.894737	122.5	84	87	3.51	0.92	2.24	1.4	3.4		0		0	2	0	0	0	0	2	5	0	1	1	1	1	46	1	33	6	8	23	92	41	56.3
0	29	0	0	1	1	0	0	0	0		8413	68	169	94	107	0.878505	96.5	62.5	82	3.41	1.06	2.29	0.58	4.1		0		0	2	0	0	0	0	2	5	0	1	1	1	1	56	1	33	11	10	35	139	63	70
0	37	1	0	1	1	0	0	0	0		5123	85	153	107	121	0.884298	175	95	72	3.02	1.05	1.619	0.78	4		0		0	2	0	0	0	0	3	5	0	1	1	1	1	51	1	30	9	10	30	76	29	71
0	37	0	1	0	1	0	0	0	0		1723	59	158	86	106	0.811321	153	91	62	5.42	1.65	3.239	1.18	4.8		0		0	2	0	0	0	0	2	5	0	0	1	1	1	49	1	34	8	7	29			58
1	46	1	1	0	1	0	0	0	0		2325	66	167	86	93	0.924731	144	89	77	3.8	1.74	1.7765	0.63	4.7		0		0	2	0	0	0	0	1	2	0	1	1	1	1	40	1	28	8	7	34	106	51	52
0	29	1	0	0	1	0	0	0	0		43	48	160	64	89	0.719101	104	67.5	69	4.54	1.43	2.741	0.82	5.5		1	3.23682	1	2	0	0	0	0	2	5	0	1	1	1	1	35	1	21	8	8	27	74	34	69
0	49	1	0	1	1	0	0	0	0		4947	73	166	87	113	0.769912	117	82.5	65	5.17	2.28	2.69	0.8	3.9		0		0	2	0	0	0	0	2	5	0	1	1	1	1	44	1	26	8	8	32	103	33	70
0	26	1	0	1	1	0	0	0	0		476457	63	165	83	106	0.783019	118	77.5	73	3.45	1.11	2.06	0.64	3.4		0		0	2	0	0	0	0	2	5	0	1	1	1	1	42	1	20	9	9	25	70	23	84
0	50	0	0	1	1	0	0	0	0		35	101	157	97	120	0.808333	131.5	82	67	5.43	2.77	2.4755	0.41	6.4		0		0		0	1	0	0	2	0	0	0	1	1	1	43	1	27	10	11	31			62
1	32	0	0	1	1	0	0	0	0		42891	62	169	80	96	0.833333	112.5	71	53	6.03	0.79	1.98	0.64	4		0		0	2	0	0	0	0	2	5	0	1	1	1	1	51	1	30	8	9	33	121	65	71
0	22	0	0	1	1	0	0	0	0		5015	58	157	77	97	0.793814	93.5	71	67	3.92	1.35	2.27	0.72	4.3		0		0	2	0	0	0	0	3	0	0	1	1	1	1	43	1	27	6	6	25	80	24	66.5
0	30	1	0	0	1	0	0	0	0		12831	68	164	94	107	0.878505	103.5	63	88	4.29	0.83	2.98	1.19	3.9		1	1.74723	1	2	0	0	0	0	1	2	0	1	1	1	1	38	1	22	10	8	26	71	37	72
0	25	1	1	1	1	0	0	0	0		87481	64	164	88	105	0.838095	118	77	74	4.33	1.19	2.7	1.13	3.6		0		0	2	0	0	0	0	2	5	0	1	1	1	1	47	1	26	7	8	35	84	28	74
1	44	0	0	0	1	0	0	0	0		5479	58	173	88	94	0.93617	121	71.5	53	4.51	1.19	3.11	0.59	4.6		0		0	2	0	0	0	0	1	0	0	1	1	1	1	43	1	29	9	8	34	100	45	61.3
0	43	1	0	1	1	0	0	0	0		5154	72	168	97	107	0.906542	125.5	82.5	54	4.34	1.76	2.35	1.24	4.7		2		1	2	0	0	0	0	1	3	1	1	1	1	0	54	1	38	8	8	30	156	70	55
1	29	1	0	1	1	0	0	0	0		7648	57	170	73	95	0.768421	121	66.5	79	4.67	1.06	3.1	1.13	3.9		0		0	2	0	0	0	0	3	5	0	1	1	1	1	41	1	29	11	10	30	135	60	57.5
0	23	1	0	0	1	0	0	0	0		29040	60	168	72	97	0.742268	119	77.5	69	3.42	1.84	1.35	0.85	3.4		0		0	2	0	0	0	0	1	0	0	1	1	1	1	46	1	27	8	9	32	93	38	70.7
0	22	1	0	0	1	0	0	0	0		38651	73	159	87	114	0.763158	104.5	71	66	3.47	0.92	2.22	0.77	4.3		2		1	2	0	0	0	0	1	1	0	1	1	1	1	44	1	21	8	8	26	75	21	80
0	27	1	0	0	1	0	0	0	0		872	106	168	119	136	0.875	119.5	79.5	72	4.5	1.18	2.98	0.97	4.6		1		1	2	0	0	0	0	1	2	0	1	1	1	1	44	1	32	10	9	26	130	58	55
0	36	1	0	1	1	0	0	0	0		18033	85	169	109	111	0.981982	132.5	81	76	3.56	1.04	2.16	1	4.8		0		0	2	0	0	0	0	3	2	0	1	1	1	1	41	1	28	8	9	31	70	25	60.4
1	35	1	0	1	1	0	0	0	0		124635	77	170	91	103	0.883495	111	62.5	72	3.37	0.78	2.36	0.54	3.8		0		0	2	0	0	0	0	1	5	0	1	1	1	1	48	1	33	10	9	32	116	53	58
0	36	1	0	1	1	0	0	0	0		499710	64	163	85	102	0.833333	87.5	49.5	78	2.5	0.63	1.07	1.66	4.2		0		0	2	0	0	0	0	2	5	0	1	1	1	1	44	1	26	9	7	27	86	31	70
0	49	0	0	0	1	0	0	0	0		46539	66	168	94	110	0.854545	124	80	79	3.74	1.63	1.4665	1.43	4.1		2		1	2	0	0	0	0	1	0	0	1	1	1	1	52	1	30	9	7	29	84	67	68
0	34	1	0	0	1	0	0	0	0		131	51	153	80	104	0.769231	129	78.5	69	3.58	1.4	1.874	0.68	5.8		0		0	2	0	0	0	0	1	5	0	0	0	1	1				7	7	27
0	25	1	0	0	1	0	0	0	0		12831	56	159	75	106	0.707547	112.5	72.5	75	5.01	1.98	5.98	1.32	4.3		0		0	2	0	0	0	0	1	5	0	1	1	1	1	43	1	29	8	7	25	137	65	61.3
1	23	1	0	0	1	0	0	0	0		2028	72	167	88	101	0.871287	127.5	79	66	4.68	1.64	2.53	1.17	4.1		1		1	2	0	0	0	0	1	3	1	1	1	1	1	42	1	29	8	8	28	109	52	53
1	27	1	0	1	1	0	0	0	0		22884	69	175	86	101	0.851485	122.5	57.5	61	3.35	1.2	2.01	0.48	4.1		0		0	2	0	0	0	0	2	2	0	1	1	1	1	47	1	34	7	8	32	149	70	54
1	24	1	0	1	1	0	0	0	0		233140	72	184	83	104	0.798077	116.5	73.5	70	3.66	0.99	2.27	1.24	4.8		0		0	2	0	0	0	0	2	5	0	1	1	1	1	49	1	31	7	8	28	138	51	64
0	33	1	0	0	1	0	0	0	0		43179	76	159	95	114	0.833333	119	77.5	69	4.77	1.54	2.8835	0.77	4.5		0		0	2	0	0	0	0	2	5	0	1	1	1	1	51	1	35	7	6	24	99	45	54
0	23	1	0	0	1	0	0	0	0			52	162	75	93	0.806452	118	74	81	4.18	1.51	2.328	0.76	4.8		2		1	2	0	0	0	0	1	5	0	1	1	1	1	42	1	26	8	9	27	101	43	63
1	33	1	0	0	1	0	0	0	0		35	54	170	75	91	0.824176	129.5	81	60							1	1.87844	1	2	0	0	0	0	1	1	0	1	1	1	1	47	1	28	6	8	29	100	41	70
1	36	0	0	1	1	0	0	0	0		89435	81	181	95	104	0.913462	112.5	67.5	65	3.1	0.57	1.93	1.74	4.5		0		0	2	0	0	0	0	2	5	0	1	1	1	1	47	1	29	8	9	34	63	30	68
0	32	0	1	1	1	0	0	0	0		10111	52	149	80	97	0.824742	105	81	79	4.58	1.42	2.84	0.86	4.6		0		0	2	0	0	0	0	1	0	0	1	1	1	1	40	1	25	7	6	27	71	65	66.8
0	26	1	0	1	1	0	0	0	0		68004	58	158	83	102	0.813725	116.5	73.5	80	4.17	1.48	2.49	0.55	3.5		0		0	2	0	0	0	0	2	2	0	1	1	1	1	45	1	28	9	9	30	73	30	67
0	38	1	0	1	1	0	0	0	0		71810	69	154	98	111	0.882883	111.5	69.5	70	3.69	1.38	2.14	0.53	4		0		0	2	0	0	0	0	2	5	0	1	1	1	1	45	1	29	9	7	27	87	39	64.7
1	37	1		0	1	0	0	0	0		28115	68	172	82	101	0.811881	143.5	84.5	90	4.06	1.71	1.864	1.08	5.3		1	15.5613	1	2	0	0	0	0	1	2	0	1	1	1	1	53	1	40	10	9	32	161	90	52
1	31	1	0	0	1	0	0	0	0		85713	58	174	80	97	0.824742	119	71.5	60	2.93	0.72	1.886	0.72	4.6		0		0	2	0	0	0	0	1	5	0	1	1	0	1	41	1	27	9	7	25	88	40	63
0	25	1	0	0	1	0	0	0	0		23040	76	157	76	117	0.649573	117.5	77	79	3.45	0.82	2.3	0.9	4.1		0		0	2	0	0	0	0	1	2	0	1	1	1	1	50	1	35	8	9	27	133	42	58.4
0	40	1	0	1	1	0	0	0	0		64840	47	164	80	91	0.879121	112.5	81	68	4.28	1.53	2.42	0.76	4.7		0		0	2	0	0	0	0	2	5	0	1	1	1	1	42	1	31	9	9	26	75	41	53.7
0	34	1	0	1	1	0	0	0	0		35	42	159	81	99	0.818182	103.5	74	68	3.41	0.75	1.9445	1.59	4.9		0		0	2	0	0	0	0	2	5	0	1	1	1	1	42	1	25	9	9	25	99	35	71
0	46	1	0	1	1	0	0	0	0		127207	55	168	88	100	0.88	121	61.5	82	4.18	1.17	2.59	1.2	3.8		0		0	2	0	0	0	0	3	5	0	1	1	1	1	54	2	38	8	9	31	127	55	57.9
0	21	1	1	0	1	0	0	0	0		27501	56	162	83	97	0.85567	102.5	62.5	92	2.8	1.2	1.43	0.66	4.1		0		0	2	0	0	0	0	1	0	0	1	1	1	1	38	1	26	8	7	28	82	30	61
0	26	1	0	1	1	0	0	0	0		8132	52	159	72	92	0.782609	123.5	64.5	64	3.46	1.3	2.14	0.9	3.9		0		0	2	0	0	0	0	2	5	0	1	1	0	1	42	1	24	8	8	30	85	38	72.2
1	22	1	0	0	1	0	0	0	0		33742	67	186	92	94	0.978723	124	70	59	2.83	0.85	1.683	0.66	4.8		1		1	2	0	0	0	0	1	5	0	1	1	1	1	46	1	31	8	8	28	123	56	60
0	28	0	0	0	1	0	0	0	0		2745	52	166	78	93	0.83871	109.5	69.5	118	2.92	1.17	1.0705	1.51	5.5		1	13.5455	1	2	0	0	0	0	1	5	0	1	1	1	1	39	1	21	10	9	28	47	20	75
1	37	1	0	1	1	0	0	0	0		13735	53	169	84	94	0.893617	97.5	70	54	4.3	1.36	2.77	0.8	4.4		1	1.33525	1	2	0	0	0	0	2	2	0	0	0	1	1				6	7	35
0	38	1	0	1	1	0	0	0	0		36332	55	160	76	88	0.863636	112.5	81	79	3.48	1.33	1.95	1.05	4.1		0		0	2	0	0	0	0	3	0	0	1	1	1	1	42	1	25	9	7	26	55	22	72
1	23	1	1	0	1	0	0	0	0		6027	64	176	89	102	0.872549	119	80	69	2.93	1.14	1.51	1.18	4.1		1	4.71201	1	2	0	0	0	0	1			1	1	1	1	50	1	31	7	9	31	142	64	68
0	28	0	0	1	1	0	0	0	0		400	52	165	74	94	0.787234	121.5	81.5	69	2.94	1.22	1.59	0.58	4.3		0		0	2	0	0	0	0	2	5	0	1	1	1	0	46	1	32	8	8	28	130	53	58.9
1	30	1	1	0	1	0	0	0	0		9318	66	174	87	95	0.915789	122	71	72	3.31	1.32	1.594	0.88	3		1	4.14867	1	2	0	0	0	0	1	2	0	1	1	1	1	47	1	31	7	8	31	93	34	63
1	40	1	0	0	1	0	0	0	0		252	70	164	97	102	0.95098	134	74.5	66	3.31	0.85	1.81	1.05	3.7		0		0	2	1	0	0	0	1	0	0	1	1	1	1	43	1	28	8	8	28	127	56	59
1	32	1	0	0	1	0	0	0	0		24663	61	170	88	98	0.897959	122.5	72.5	72	3.81	1.09	2.3375	0.85	4.4		0		0	2	0	0	0	0	1	0	0	1	1	1	1	47	1	33	11	10	29	114	46	55
0	44	1	0	1	1	0	0	0	0		35	110	171	105	134	0.783582	131	59	71	4.52	1.05	2.408	2.36	5.5		0		0	2	0	0	0	0	2	5	0	1	1	1	1	43	1	20	8	8	29	76	22	84
0	56	1	0	0	1	0	0	0	0		35	65	153	102	109	0.93578	144.5	80	76	7.35	3.89	2.992	1.04	4.7		0		0	2	1	1	0	0	2	0	0	1	1	1	1	48	1	28	12	10	31	48	18	67
0	31	1	0	0	1	0	0	0	0		39449	53	160	76	100	0.76	90.5	69.5	72	3.1	0.76	1.84	1.01	3.7		0		0	2	0	0	0	0	1	5	0	1	1	1	1	36	1	22	7	7	24	68	30	70
1	29	0	0	1	1	0	0	0	0		8299	57	167	72	82	0.878049	119	79	65	3.58	1.49	1.74	0.99	4.2		1	2.42286	1	2	0	0	0	0	1	2	0	1	1	1	1	43	1	31	7	7	28	86	33	55
1	42	1	0	0	1	0	0	0	0		35	55	167	72	92	0.782609	94	66	60	4.03	1.27	2.094	1.48	4.6		1	7.41663	1	2	0	0	0	0	1	5	0	1	1	1	1	45	1	26	10	8	30	63	26	72
0	30	1	0	0	1	0	0	0	0		7097	85	166	115	120	0.958333	123	78.5	85	3.12	0.83	2.04	0.6	4.3		0		0	2	0	0	0	0	1	0	0	1	1	1	1	55	1	36	8	8	30	82	34	63.6
0	31	1	0	0	1	0	0	0	0		4202	78	152	102	120	0.85	117.5	77.5	80	3.28	1.03	2.26	0.43	4.3		0		0	2	0	0	0	0	1	0	0	1	1	1	1	44	1	23	9	9	29	92	38	78
1	26	1	0	0	1	0	0	0	0		35	56	177	74	94	0.787234	112.5	73	72							0		0	2	0	0	0	0	1	5	0	1	1	1	1	40	1	29	7	6	28	82	32	55
1	38	0	0	1	1	0	0	0	0		177569	75	165	101	106	0.95283	123	81	75	2.68	0.91	1.4	1.07	9.9		0		0	2	0	0	0	0	1	2	0	1	1	1	1	50	1	36	7	7	33	79	33	55.9
0	38	1	0	1	1	0	0	0	0		26086	68	164	88	103	0.854369	110.5	72.5	69	3.95	0.77	2.3565	1.83	5.7		0		0	2	0	0	0	0	1	0	0	1	1	0	1	43	1	25	9	9	29	129	42	71
0	51	1	1	0	1	0	0	0	0		112804	60	146	102	109	0.93578	164	89.5	69	4.2	1.18	2.597	0.94	7.8		1	3.73224	1	2	0	0	0	0	1	2	0	1	1	1	1	46	1	25	9	8	29	94	37	75
1	30	1	0	1	1	0	0	0	0		60573	73	180	87	97	0.896907	116.5	78.5	80	2.97	0.45	1.83	1.67	4.6		1	3.73361	1	2	0	0	0	0	3	2	0	0	0	1	1				8	7	30
1	56	1	0	0	1	0	0	0	0		75836	55	165	88	94	0.93617	101	71.5	93	5.66	1.84	2.947	1.94	6		1	5.19124	1	2	0	0	0	0	1	1	0	1	1	1	0	50	1	36	10	10	35	112	60	56
1	39	1	0	0	1	0	0	0	0		61399	77	175	89	103	0.864078	119.5	79.5	79	3.05	0.95	1.89	0.8	3.5		1	4.18207	1	2	0	0	0	0	1	1	0	1	1	1	1	56	1	43	7	7	35	117	61	50
0	32	1	1	1	1	0	0	0	0		39	51	175	64	77	0.831169	116.5	73.5	67	4.89	1.03	3.365	1.1	4.2		1	11.3178	1	2	0	0	0	0	3	2	0	0	0	0	0
1	31	1	0	1	1	1	0	0	0		1393213	54	157	83	94	0.882979	102.5	60.5	80	3.28	0.99	1.53	1.77	3.5		1	3.08008	1	2	0	0	0	0	3	2	0	1	1	1	1	46	1	30	11	10	29	119	61	63.8
0	34	1	0	0	1	1	2	1	1		1	62	153	85	102	0.833333	102.5	69	60	4.7	1.03	3.2	1.51	4.8		0		0	2	0	0	0	0	1	5	0	1	1	1	1	38	1	26	8	7	24	66	26	62
1	62	0	0	0	1	1	2	1	1		1	70	174	85	98	0.867347	104.5	68	70	5.87	1.3	4.17	1.32	5.1		0		0	2	0	0	0	0	1	5	0	1	1	1	1	44	1	24	11	10	34	107	41	77
0	38	0	0	0	1	1	0	0	0		17429	76	172	97	108	0.898148	147.5	99	69	3.49	1.2	2.09	0.67	4.3		0		0	2	0	1	0	0	1	5	0	1	1	1	1	43	1	27	10	11	30	82	35	66.5
0	51	1	0	1	1	1	0	0	0		11429	71	162	100	112	0.892857	142.5	99	86	4.11	1.32	2.59	0.79	6.1		0		0	2	0	1	1	0	3	0	0	1	1	1	1	45	1	28	8	9	29	98	42	67
0	41	1	0	0	1	1	0	0	0			71	159	99	114	0.868421	110.5	69	76							0		0	2	0	0	0	0	2	0	0	1	1	1	1	47	1	33	8	8	30	69	30	58.1
0	28	1	0	1	1	1	0	0	0		3925	60	156	83	94	0.882979	124	80	81	3.05	1.07	1.71	0.78	3.9		0		0	2	0	0	0	0	2	0	0	1	1	1	1	40	1	22	8	7	31	70	30	77
1	20	1	0	1	1	2	0	0	0		5592	102	153	119	127	0.937008	122.5	80	69	3.4	0.93	1.76	2.47	4.2		0		0	2	0	0	0	0	2	0	0	1	1	1	1	51	1	33	11	11	31	128	58	63
0	37	0		1	1	2	1	1	2		39	75	164	89	108	0.824074	117	72.5	76	5	1.39	2.62	2.2	5.6		0		0	2	0	0	0	0	1	2	0	0	0	0	0
0	40	1	0	1	1	3	1	1	3		39	97	165	108	124	0.870968	141	103	85	4.44	2.36	1.2745	1.79	4.3		0		0	2	0	0	0	0	2	0	0	1	1	0	1	37	1	22	12	10	31	78	30	63
0	34	0	1	0	1	3	0	0	0		624	69	159	95	110	0.863636	124	80	74	2.42	0.78	1.46	0.84	3.4		0		0	2	0	0	0	0	1	0	0	1	1	1	1	46	1	33	9	8	30	64	26	50
0	30	1	0	0	1	3	1	1	3		39	59	160	111	76	1.46053	103	72	90	3.44	1.38	1.7585	0.67	4.8		0		0	2	0	0	0	0	2	5	0	1	1	1	1	46	1	30	8	7	31	110	30	64
0	34	0	0	1	1	3	1	1	3		39	62	155	84	101	0.831683	112.5	81.5	45	4.35	0.64	3.0395	1.49	4.7		0		0	2	0	0	0	0	3	1	0	1	1	1	1	47	1	27	8	8	28	89	23	68
1	31	0	0	1	1	3	1	1	2		39	79	175	88	102	0.862745	157.5	97	75	4.39	1.33	2.313	1.66	5		2		1	2	0	0	0	0	3	2	0	1	1	1	1	46	1	27	10	11	33	102	45	73
0	32	1	0	1	1	3	1	1	3		39	57	159	83	94	0.882979	122.5	86.5	76	5.69	1.68	3.668	0.76	4.8		0		0	2	0	0	0	0	2	0	0	1	1	1	1	48	1	30	9	8	32	93	40	68
0	44	1	1	1	1	3	1	1	3		39	60	152	92	114	0.807018	106.5	78	86	4.01	0.78	2.7215	1.13	4.9		0		0	2	0	0	0	0	2	5	0	1	1	1	1	48	1	24	12	9	29	87	37	81
1	35	0	0	1	1	3	1	1	2		39	58	171	71	90	0.788889	125	89.5	72							1	6.50992	1	2	0	0	0	0	2	1	0	1	1	1	1	34	1	27	8	8	32	85.5	40	48
0	35	0	0	1	1	3	1	1	3		39	58	159	82	98.5	0.832487	122.5	84	70	5.96	1.32	4.0595	1.29	4.8		0		0	2	0	0	0	0	2	1	0	1	1	1	1	42	1	29	8	9	28	78	27	60
0	30	1	0	1	1	3	1	1	3		138	95	160	97.5	131	0.744275	145	96	83	4.33	1.87	2.0595	0.89	4.9		1	3.85964	1	1	1	0	0	0	1	1	0	1	1	1	0	47	1	30	11	10	29	129	61	65
0	31	1	0	1	1	3	1	1	3		39	80	169	87	111.5	0.780269	140	86	101	5.4	1.01	3.5125	1.95	6		0		0		0	0	0	0	1	0	0	1	1	1	1	43	1	27	7	7	27	142	47	62
0	35	1	0	1	1	3	1	1	3		84425	60	160	82	98	0.836735	106.5	77	85	4.97	0.66	2.114	4.88	4.4		0		0	2	1	0	0	0	2	0	0	1	1	1	1	40	1	26	7	8	29	107	22	59
1	41	0	0	1	1	3	1	1	3		39	74	175	85	102	0.833333	166	110	65	5.69	1.1	4.122	1.04	2.3		0		0	2	0	0	0	0	1	5	0	1	1	1	1	48	1	27	13	11	32	130	76	74
0	31	0	0	1	1	3	1	1	3		39	55	161	74.5	94.5	0.78836	174.5	120.5	85	3.75	1.65	1.776	0.72	4.1		0		0	2	0	0	0	0	1	5	0	1	1	1	1	39	1	27	8	8	29	84	47	59
0	33	1	0	1	1	3	1	1	3		39	65	150	86	107	0.803738	113.5	80	73	3.95	1.18	2.3065	1.03	4.4		0		0	2	0	0	0	0	2	5	0	0	0	0	0
0	45	0	0	0	1	3	1	1	3		39	67	154	93	104	0.894231	112	82	71	6.32	1.43	3.837	2.34	4.7		0		0	2	0	0	0	0	2	1	0	0	0	0	0
0	48	0	0	1	1	3	1	1	3		39	85	161	96	109	0.880734	126	84	70	3.82	1.29	2.008	1.16	9.3		0		0	2	0	0	0	0	3	5	0	0	0	0	0
0	32	1	0	1	1	3	1	1	3		39	45	145	63	90	0.7	137.5	80	72	4.4	1.76	2.154	1.08	4.9		0		0	2	0	0	0	0	2	0	0	0	0	0	0
0	34	1	0	1	1	3	1	1	3		39	69	154	91	106	0.858491	124	89	91	4.31	0.97	2.935	0.9	4.9		0		0	2	0	0	0	0	2	5	0	0	0	0	0
0	29	0	0	1	1	3	1	1	3		11377	91	170	97	112	0.866071	115.5	84.5	97	3.49	0.84	1.777	1.94	4.7		0		0	2	0	0	0	0	2	0	0	0	0	0	0
0	32	0	0	1	1	3	1	1	3		39	51	167	72	91.5	0.786885	113.5	77	72	4.51	2.23	2.0595	0.49	4.4		0		0	2	0	0	0	0	2	5	0	0	0	0	0
0	35	1	0	1	1	3	1	1	3		39	54	156	75.5	90.5	0.834254	104	72.5	79	4.46	1.44	2.6915	0.73	5		0		0	2	0	0	0	0	3	5	0	0	0	0	0
0	40	1	0	1	1	3	1	1	2		15646	99	168	111	117	0.948718	111.5	69	84	4.59	1.32	2.8155	1.01	4.6		0		0	1	0	0	0	0	1	0	0	0	0	0	0
1	36	0	0	0	1	3	1	1	3		39	58	176	71.5	86	0.831395	112	76	78	3.14	1	1.7575	0.85	4.8		0		0	2	0	0	0	0	2	5	0	0	0	0	0
0	36	1	0	1	1	3	1	1	3		12546	62	164	83.5	94.5	0.883598	142	88.5	77	3.41	1.78	1.2295	0.89	4.6		0		0	2	0	0	0	0	2	5	0	0	0	0	0
1	33	1	0	1	1	3	1	1	3		39	64	179	73	95	0.768421	108	70.5	61	3.09	0.72	2.055	0.7	4.3		2		1	2	0	0	0	0	2	1	0	0	0	0	0
1	42	0	1	1	1	3	1	1	3		39	65	175	78	99.5	0.78392	143	95	68	3.88	1.6	2.0235	0.57	4.7		0		0	2	0	0	0	0	3	0	0	0	0	0	0
1	30	1	0	1	1	3	1	1	3		39	73	176	84	99.5	0.844221	139	87	57	4.26	1.56	2.232	1.04	5.4		1	1.54415	1	2	0	0	0	0	2	1	0	0	0	0	0
1	32	0	0	1	1	3	1	1	3		39	61	174	79	88	0.897727	124.5	82.5	108	4.4	1.16	2.7315	1.13	4.9		1	0.200291	1	2	0	0	0	0	3	2	0	0	0	0	0
1	34	1	0	1	1	3	1	1	3		39	77	178	86	95.5	0.900524	130.5	81.5	65	4.38	1.34	1.5775	3.25	3.5		1	1.38371	1	2	0	0	0	0	2	2	0	0	0	0	0
1	27	1	0	1	1	3	1	1	3		39	85	178	92	108	0.851852	135	83	75	5.02	1.36	3.327	0.74	5		0		0	2	0	0	0	0	2	1	0	0	0	0	0
0	32	0	0	1	1	3	1	1	3		39	69	154	89	111	0.801802	97.5	70	79	5.49	2.69	2.44	0.8	4.5		0		0	2	0	0	0	0	1	5	0	0	0	0	0
0	35	1	0	1	1	3	1	1	3		39	55	146	86	101	0.851485	126.5	78	63	4.1	1.09	2.623	0.86	6.1		0		0	2	0	0	0	0	2	5	0	0	0	0	0
1	35	0	0	1	1	3	1	1	3		39	71	172	81.5	98.5	0.827411	139	84	48	4.71	0.99	2.8245	1.99	5.5		2		1	2	0	0	0	0	2	1	0	0	0	0	0
1	28	1	1	1	1	3	1	1	3		39	60	172	77	88	0.875	132	90.5	57	3.47	1.22	1.962	0.64	4.9		2		1	2	0	0	0	0	1	1	0	0	0	0	0
0	44	1	0	1	1	3	1	1	3		39	86	165	84.5	117	0.722222	123	83	81	3.22	1.29	1.6645	0.59	5.6		2		1	2	0	0	0	0	1	0	0	0	0	0	0
0	35	0	0	1	1	3	1	1	3		39	56	167	81	96	0.84375	107	64.5	76	4.18	1.45	2.145	1.3	4.5		2		1	2	0	0	0	0	3	2	0	0	0	0	0
0	32	1	0	0	1	3	1	1	2		39	89	168	106.5	116.5	0.914163	134	77.5	79							0		0	2	0	0	0	0	1	5	0	0	0	0	0
0	39	0	0	1	1	3	1	1	3		39	72	163	91	103	0.883495	147	91	60	4.64	1.65	2.5535	0.97	4.8		1	2.47132	1	2	0	0	0	0	2	0	0	0	0	0	0
1	41	0	0	1	1	4	1	1	4		39	99	195	111	117	0.948718	121.5	76.5	54	3.77	1	2.0095	1.69	5.2		0		0	2	0	0	0	0	3	5	0	1	1	1	1	55	1	31	12	11	41	147	70	71
0	46	0	0	1	1	4	1	1	4		39	65	157	83	103	0.805825	103.5	71	61	4.34	1.45	2.647	0.54	4.9		0		0	2	0	0	0	0	1	5	0	1	1	1	1	48	1	25	8	10	32	73	25	80
1	45	0	0	1	1	4	1	1	4		39	53	170	72	94	0.765957	101.5	75.5	50	2.86	1.07	1.349	0.98	5.1		0		0	2	0	0	0	0	3	5	0	1	1	1	1	47	1	29	10	8	33	113	49	69
0	35	1	0	1	1	4	1	1	4		39	122	173	117	130	0.9	140.5	85.5	73	2.98	1.25	1.3115	0.93	4.2		0		0	2	0	0	0	0	1	5	0	1	1	1	1	48	1	25	10	10	29	100	50	77
1	49	0	0	1	1	4	1	1	4		39	70	164	88	103	0.854369	121	80.5	64	4.84	1.39	3.009	0.98	5.4		0		0	2	0	0	0	0	1	5	0	1	1	1	1	42	1	21	12	10	34	105	34	81
0	32	1	0	1	1	4	1	1	4		39	53	161	69	74	0.932432	108.5	75.5	85	4.44	1.75	2.4245	0.59	5.6		0		0	2	0	0	0	0	2	0	0	1	1	1	1	39	1	28	9	9	29	108	55	50
0	43	0	0	1	1	4	1	1	4		39	84	154	102.5	107	0.957944	135	90	63	4.25	1.17	2.3105	1.71	6.8		0		0	2	0	1	0	0	2	5	0	1	1	1	1	39	1	21	10	9	34	97	48	75
1	53	1	0	0	1	4	0	0	0		4644	81	184	98	111	0.882883	116.5	77	72	4.7	2.37	2.25	0.79	3.9		1	17.2888	1	2	0	0	0	0	2	3	1	1	1	1	1	50	1	26	9	9	36	107	49	78
1	32	0	0	1	1	4	1	1	#VALUE!		39	67	166	82	99	0.828283	121	71	65	4.93	1.69	2.934	0.68	6.7		1	0.387919	1	2	0	0	0	0	3	5	0	1	1	1	1	44	1	27	11	9	31	85	36	64
0	39	1	0	1	1	4	1	1	4		39	52	163	73	91	0.802198	115.5	79	73	4.9	1.22	3.2705	0.91	5		0		0	2	0	0	0	0	2	5	0	1	1	1	1	41	1	29	6	5	28	87	40	58
1	35	1	0	1	1	4	0	0	0		7243	59	168	77	97	0.793814	119.5	78	69	3.44	0.96	1.45	2.82	3.4		2		1	2	0	0	0	0	2	2	0	1	1	1	1	44	1	27	10	9	29	91	40	69
1	43	1	0	1	1	4	1	1	3		39	68	175	91	104	0.875	149	98	74	4.75	1.09	3.2145	0.99	5.1		0		0	2	0	0	0	0	2	2	0	1	1	1	1	48	1	23	11	11	34	105	50	81
0	48	0	0	1	1	4	1	1	4		39	58	170	76	99	0.767677	116	73.5	72	2.49	1.51	0.6335	0.77	4.6		0		0	2	0	0	0	0	1	5	0	1	1	1	1	49	1	26	10	10	32	69	32	80
1	31	0	0	1	1	4	1	1	3		39	65	164	92	105	0.87619	153.5	102.5	94	5.93	1.3	4.054	1.28	5.4		2		1	2	0	0	0	0	2	2	0	1	1	1	1	42	1	27	13	11	31	84	33	66
0	29	1	0	1	1	4	1	1	4		39	86	168	105	115	0.913043	110	73	78	7.71	1.85	5.3965	1.03	4.6		0		0	2	0	0	0	0	3	3	1	1	1	1	1	44	1	21	10	10	26	73	29	83
0	31	1	0	1	1	4	1	1	4		39	62	165	83	103	0.805825	102.5	68	65	7.08	2.35	3.893	1.86	5		0		0	2	0	0	0	0	2	5	0	1	1	1	1	49	1	28	10	10	31	93	31	73
1	28	1	0	1	1	4	1	1	4		39	67	174	73	99	0.737374	118.5	85	86	3.92	1.03	2.3005	1.31	3.6		0		0	1	0	0	0	0	2	2	0	0	0	0	0
0	31	1	0	1	1	4	1	1	4		39	55	162	77	93	0.827957	95	66.5	75	3.06	1.16	1.5985	0.67	4.2		0		0	2	0	0	0	0	2	5	0	0	0	0	0
1	33	1	0	1	1	4	1	1	3		39	91	174	91.5	106.5	0.859155	133	74.5	76	5.19	1.22	2.9575	2.25	3.8		0		0	2	0	0	0	0	3	3	1	0	1	0	0	51	1	42	10	8
0	32	1	0	0	1	4	1	1	4		39	43	153	61.5	89.5	0.687151	101	71	61	4.38	1.71	2.1075	1.25	4.9		1	2.76506	1	2	0	0	0	0	1	1	0	0	0	0	0
0	39	1	0	1	1	4	1	1	4		39	74	167	84.5	115	0.734783	120.5	81	87	4.12	1.79	1.9745	0.79	4.7		0		0	2	0	0	0	0	2	0	0	0	0	0	0
1	30	1	0	1	1	4	1	1	4		39	60	168	67.5	89.5	0.75419	127	75	74							0		0	2	0	0	0	0	2	0	0	0	0	0	0
0	47	1	0	1	1	4	1	1	4		39	55	155	74.5	94.3	0.790032	152.5	94.5	80	4.48	1.48	2.4735	1.17	6.1		0		0	2	0	1	0	0	1	1	0	0	0	0	0
1	50	0	0	1	1	5	2	1	5		1	82	170	97	108	0.898148	142	97	87	5.49	1.42	3.79	1.17	4.3		0		0	2	0	1	0	0	2	0	0	1	1	1	1	57	1	37	14	12	37	149	46	63
1	36	0	0	1	1	5	1	1	5		39	68	169	96	112	0.857143	121.5	71	65	3.05	0.69	0.956	3.12	6		0		0	2	0	0	0	0	2	5	0	1	1	1	1	49	1	30	9	9	32	91	50	70
1	53	0	0	1	1	5	1	1	5		39	55	171	77	94	0.819149	122.5	73	92	2.54	1.08	1.154	0.68	4.6		1	6.99055	1	2	0	0	0	0	3	0	0	1	1	1	1	50	1	34	8	7	30	121	51	55
1	54	0	1	1	1	5	1	1	4		39	64	174	88	102	0.862745	124.5	77.5	69	5.03	1.2	3.1775	1.45	5		0		0	2	0	0	0	0	2	5	0	1	1	1	1	46	1	39	9	10	30	96	24	54
1	54	1	0	1	1	5	1	1	2		39	55	166	80	93	0.860215	149	83	55	3.15	1.36	1.34	1	4.4		1	2.91599	1	2	0	0	0	0	1	2	0	1	1	1	1	45	1	25	10	10	30	99	41	77
0	40	1	1	1	1	5	1	1	5		39	58	165	84	105	0.8	109	75	57	4.1	1.27	2.398	0.96	5.4		0		0	2	0	0	0	0	3	1	0	0	0	0	0
0	33	1	0	1	1	5	1	1	3		39	77	167	93	114	0.815789	133	94	77	4.49	1.76	2.469	0.58	5.2		0		0	2	0	0	0	0	3	5	0	0	0	0	0
1	43	1	1	1	1	6	1	1	4		493	73	184	77.5	94.5	0.820106	126.5	81.5	83	4.92	1.77	2.4435	1.57	5.8		0		0	2	0	0	0	0	1	1	0	1	1	1	1	45	1	29	8	8	34	91	36	60
0	41	1	0	1	1	6	1	1	4		39	119	165	121.5	127.8	0.950704	155.5	93.5	83	3.89	1.69	1.6285	1.27	4.5		0		0	2	1	0	0	0	1	1	0	0	1	1	1	47	1	30	10	11	30			65
1	32	1	0	1	1	6	1	1	3		39	75	178	86	101	0.851485	122	84	82	4.37	1.47	2.5715	0.73	4.5		0		0	2	0	0	0	0	3	2	0	1	1	1	1	49	1	34	11	10	35	158	61	53
1	43	1	0	0	1	6	1	1	3		39	55	160	79	96	0.822917	121	80	64	3.13	1.23	1.5535	0.77	5.1		0		0	2	0	0	0	0	1	5	0	1	1	1	1	45	1	24	8	8	32	70	36	82
1	30	0	0	1	1	6	1	1	4		39	59	176	77	92	0.836957	130	84	61	3.7	1.22	2.1425	0.75	4.6		1	0.42015	1	2	0	0	0	0	2	5	0	0	0	0	0
0	37	1	0	1	1	6	1	1	3		39	78	165	90.5	104	0.870192	116	67	52	4.49	0.84	3.1955	1.01	5.1		0		0	2	0	0	0	0	2	5	0	0	0	0	0
0	41	1	0	1	1	6	2	1	5		1	91	155	104	134	0.776119	112.5	79	66	3.26	1.08	2.03	1.12	4.5		0		0	2	1	0	0	1	1	5	0	0	0	0	0
0	32	1	0	0	1	7	0	0	0		678	81	163	103	115	0.895652	111	71	64	4.44	1.02	3.15	0.88	4.8		0		0	2	0	0	0	0	1	5	0	1	1	1	1	46	1	28	8	7	31	95	36	70
0	43	0	1	1	1	7	1	1	2			96	165	119	117	1.01709	108.5	74	75							0		0	2	0	1	0	0	2	5	0	0	0	1	0						35
1	34	1	0	1	1	7	0	0	0		49722	73	176	72	82	0.878049	121	79	67	4.53	1.46	2.81	0.99	4.9		0		0	2	0	0	0	0	2	3	1	1	1	1	1	48	1	34	8	9	35	128	47	57
1	39		1	0	1	7	1	1	5			74	175	91	110	0.827273	111	77.5	60	4	0.97	2.625	0.9	4.7		0		0	2	0	0	0	0	1	5	0	1	1	1	1	53	1	32	12	10	32	124	60	69
1	43	1	0		1	7	1	1	6		39	79	178	94	114	0.824561	118	79.5	56	5.96	1.58	3.822	1.24	5.5		0		0	2	0	0	0	0	2	5	0	1	1	1	1	51	1	22	10	9	36	97	47	87
0	33	1	1	0	1	7	1	1	2		39	52	155	77	99	0.777778	110.5	78	69	2.74	1.16	1.1795	0.89	4.6		0		0	2	0	0	0	0	1	1	0	1	1	1	1	47	1	27	9	9	31	102	43	72
0	48	1	0	1	1	7	2	1	7		1	76	155	101	109	0.926606	114	72.5	57	5.81	1.36	3.62	2.81	4.7		0		0	2	0	0	0	0	3	5	0	1	1	1	1	50	1	29	10	11	30	95	43	71
1	44	1	0	1	1	7	0	0	0		31298	55	162	81	97	0.835052	142.5	72.5	65	5.92	1.63	3.83	0.83	4.8		1	1.15383	1	2	0	0	0	0	3	2	0	1	1	1	1	43	1	25	9	9	31	132	55	71.3
1	30	1	0	1	1	7	2	1	7		1	53	163	72	92	0.782609	120.5	63.5	60	4.24	0.89	3.02	1.08	4.1		0		0	2	0	0	0	0	2	5	0	0	1	1	1	50	2	30	7	6	27			65
0	36	0	0	0	1	7	1	1	7			55	161	84	96	0.875	122	70.5	69							0		0	2	0	0	0	0	1	0	0	1	1	1	1	36	1	21	10	8	29	77	25	71
1	34	1	0	1	1	7	0	0	0		1234	79	180	88	107	0.82243	117.5	77.5	54	3.66	1.63	1.82	0.7	4.4		1	3.25667	1	2	0	0	0	0	2	2	0	1	1	1	1	51	1	30	9	8	27	86	42	71
0	42	1	0	0	1	7	0	0	0		34194	72	166	102	117	0.871795	91.5	63	60	4.43	0.96	2.94	1.25	3.7		0		0	2	0	0	0	0	1	5	0	1	1	1	1	43	1	27	9	9	29	154	85	67
1	34	1	0	1	1	7	1	1	5		7596	130	188	111	117	0.948718	133.5	78.5	76	5.43	0.92	2.728	3.96	5		0		0	2	0	0	0	0	1	1	0	0	1	0	0	44	1	24	11	10	35			64
0	33	0	0	0	1	7	1	1	3		39	89	162	95	115	0.826087	134	92.5	90	5.45	1.2	3.3905	1.91	5.7		0		0	2	0	0	0	0	1	5	0	0	0	0	0
1	40	0	1	0	1	8	2	1	3		91	54	174	66	91	0.725275	116	75	52	4.97	1.48	3.21	1.37	4.3		0		0	2	0	0	0	0	2	5	0	1	1	0	1	48	1	32	8	8	28	63	30	56
0	42	1	0	0	1	8	0	0	0		28707	109	174	114	126	0.904762	124	80	91	4.23	1.22	2.66	0.81	4.2		0		0	2	0	0	0	0	1	5	0	1	1	1	1	49	1	30	12	11	34	108	38	68
0	58	0	0	1	1	8	2	1	8		1	57	154	100	105	0.952381	140.5	80.5	73	3.55	0.92	1.84	2.61	5.3		1	1.47969	1	2	0	0	0	0	2	2	0	1	1	1	1	46	1	24	12	11	30	69	27	74
0	40	1	0	1	1	9	2	1	9		1	59	164	88	100	0.88	110	77	61	6.13	1.47	4.6	1.5	4.9		0		0	2	0	0	0	0	2	5	0	1	1	1	1	48	1	30	9	10	31	66	30	67
1	54	1	1	1	1	9	2	1	5		39	70	172	89	94	0.946809	115.5	81	81	5.59	0.97	3.14	3.96	4.9		1	17.1389	1	2	0	1	0	0	1	5	0	1	1	1	1	42	1	30	12	11	38	99.8	43	55
1	47	1	1	0	1	9	2	1	9		1	62	172	81	98	0.826531	95	66.5	67	4.05	2.13	2.04	1.2	4.2		2		1	2	0	0	0	0	2	0	0	1	1	1	1	51	1	27	9	10	36	78	28	76
0	41	1	0	1	1	9	1	1	4		39	73	156	81	116	0.698276	101	70.5	69	4	1.97	1.7915	0.53	4.6		0		0	2	0	0	0	0	1	5	0	1	1	1	1	45	1	29	8	9	29	130	60	64
0	31	1	0	0	1	9	1	1	3		39	73	156	96.5	106	0.910377	124.5	91.5	81	4.33	1.05	2.6185	1.47	5.5		0		0	2	0	0	0	0	1	1	0	1	1	1	1	48	1	27	8	8	30	96	42	75
0	40	0	0	1	1	9	1	1	0		35	65	154	101	106	0.95283	109	67.5	88							0		0	2	0	0	0	0	3	5	0	1	1	1	1	47	1	29	10	9	30	86	40	68
1	36	1	1	0	1	9	0	0	0		25867	64	168	80	94	0.851064	119.5	70	67	3.14	1.01	1.91	0.69	4.3		1	5.89815	1	2	0	0	0	0	1	5	0	1	1	1	1	50	1	34	7	8	31	110	41	60
1	34	1	0	1	1	9	1	1	4		540	66	169	82	108	0.759259	130.5	85	65	4.66	1.58	2.6075	1.05	4.9		0		0	2	0	0	0	0	3	0	0	1	1	1	1	46	1	31	9	9	33	93	44	63
1	29	1	0	0	1	9	0	0	0		39	66	168	83	101	0.821782	98.5	80.5	68							1		1	2	0	0	0	0	1	0	0	1	1	1	1	50	1	33	8	9	37	116	37	63
1	39	1	0	0	1	9	1	1	9			59	169	75	96	0.78125	119	79.5	72							0		0	2	0	0	0	0	1	0	0	1	1	1	0	40	1	25	8	9	32	55	22	67
0	42	1	0	1	1	9	1	1	3		39	67	149	93	107	0.869159	89	59	56	2.67	1.41	0.7785	1.07	5.5		0		0	2	0	0	0	0	2	5	0	0	0	0	0
0	41	0	0	0	1	10	2	1	10		1	105	160	112	130	0.861538	128.5	93	77	4.05	1.19	2.51	2	5.1		0		0	2	0	0	0	0	2	5	0	1	1	1	1	35	1	18	11	10	39	137	48	79
0	31	0	0	1	1	10	1	1	4		39	52	154	73	84	0.869048	109	78	76	5.1	1.67	3.079	0.78	4.7		0		0	2	1	0	0	0	1	5	0	1	1	1	1	42	1	19	10	8	26	54	16	87
0	33	1	0	0	1	10	1	1	3		39	54	153	75	93.5	0.802139	103	64.5	75	1.51	0.33	0.991	0.42	4.6		0		0	2	0	0	0	0	3	4		0	0	0	0
0	34	0	0	0	1	11	2	1	6		1	60	157	89	104	0.855769	100.5	66	62	3.57	1.27	2.15	1	4.2		0		0	2	0	0	0	0	1	5	0	1	1	1	1	49	1	29	11	10	35	81	29	70
0	33	0	0	1	1	11	1	1	3		39	82	158	94.5	113	0.836283	131	84.5	73	4.24	1.3	2.4675	1.05	4.3		0		0	2	0	0	0	0	2	1	0	0	0	0	0
0	38	1	0	1	1	12	0	0	0		164282	72	162	98	103	0.951456	121.5	81	77	3.87	0.79	2.76	0.83	4.8		0		0	2	0	0	0	0	2	0	0	1	1	1	1	44	1	26	11	9	31	99	40	70.3
1	34	1	0	1	1	12	1	1	4		39	96	174	102.5	116.5	0.879828	131	88.5	82	7.19	1.76	4.854	1.28	5.4		0		0	2	0	0	0	0	1	3	1	0	0	0	0
0	46	1	0	1	1	13	0	0	0			62	167	88	100	0.88	122	69	81							1	0.0294441	1	2	0	0	0	0	2	0	0	1	1	1	1	37	1	23	7	7	36	64	25	67
0	33	0	0	1	1	13	0	0	0		184971	52	170	79	89	0.88764	105	73.5	73	3.2	0.88	2	0.84	3.8		1	1.68563	1	2	0	0	0	0	2	2	0	1	1	1	1	45	1	30	11	11	29	110	50	62.2
0	63	0	0	1	1	14	2	1	12		39	85	147	102	127	0.80315	123.5	80	63	5.57	1.24	3.98	1.38	4.6		0		0	2	0	0	0	0	2	5	0	1	1	1	1	41	1	20	8	8	30	95	34	83
0	49	1	0	1	1	14	1	1	5		39	55	159	96	111	0.864865	173	103	104	5.28	1.43	3.238	1.36	6		0		0	2	0	1	0	0	1	5	0	0	0	0	0
0	34	1	0	0	1	15	1	1	3		39	80	157	83	124	0.669355	116.5	81.5	75	7.23	1.65	4.482	2.44	4.8		0		0	2	0	0	0	0	1	1	0	1	1	1	1	50	1	25	8	7	28	110	56	76
1	58	1	1	0	1	19	2	1	18		1	82	174	93	101	0.920792	131	76.5	60	3.99	0.92	2.4	2.58	6.6		2		1	2	1	0	0	0	1	1	0	1	1	1	1	54	1	32	10	10	33	135	65	71
1	55	0	1	1	1	21	1	1	4		39	92	166	113	118	0.957627	149	91.5	77	3.71	0.95	1.9275	1.85	7.4		2		1	2	0	0	0	0	1	5	0	1	1	1	1	53	1	22	9	8	36	134	60	88
0	68	1	0	0	1	25	2	1	13		39	65	165	105	109	0.963303	118	77.5	81	5.37	2.31	3.05	1.08	4.6		0		0	2	0	0	0	0	1	0	0	1	1	1	1	43	1	34	10	9	22	69	30	43
1	36	1	0	0	0		3	0				59	170	84	92	0.913043	123.5	74.5	86	4.86	2.58	2.064	0.48	4.2		0		0		0	0	0	0	1	2	0	1	1	1	1	47	1	27	7	7	37	115	29	71.9
0	41	0	0	0	0		3	0				69	164	96	106	0.90566	147.5	92.5	73	3.83	1.32	2.078	0.96	5.2		0		0	2	0	0	0	0	1	0	0	1	1	1	1	50	1	31	8	9	28	81	36	67
1	35	1	0	0	0		3	0				85	173	99	113	0.876106	185	121.5	61	5.64	2.03	3.2185	0.87	5.4		0		0	2	0	1	0	0	1	1	0	1	1	1	1	47	1	27	11	11	39	139	42	72
0	48	1	0	0	0		3	0				77	166	102	116	0.87931	100	64.5	60	4.06	1.01	2.6	1	5.9		0		0	2	0	0	0	0	2	5	0	1	1	1	1	46	1	30	8	9	33	114	53	65
0	50	0	0	0	0		3	0				82	165	104	123	0.845528	119.5	63	53	5.07	1.21	3.2885	1.27	5.4		0		0	2	0	0	0	0	1	5	0	1	1	1	1	49	1	33	9	10	31	94	46	61
0	30	1	0	0	0		3	0				124	162	109	150	0.726667	113.5	84	58	3.55	1.24	2.0715	0.53			0		0	2	0	0	0	0	2	0	0	0	1	1	1	54	1	32	9	8	27			66
0	34	1	0	0	0		3	0				82	161	108	113	0.955752	122	83.5	60	4.56	0.9	3.237	0.94	5.2		0		0		0	0	0	0	2	5	0	1	1	1	1	47	1	30	10	8	30	123	47	60
0	37	1	0	0	0		3	0				78	153	96	105	0.914286	105	71	63	4.15	0.75	2.86	1.2	5.1		0		0	2	0	0	0	0	1	0	0	0	1	1	0	47	1	27	7	8	27			73
1	18	1	0	0	0		3	0				70	176	90	105	0.857143	109	50	72	2.67	1.28	1.1065	0.63	5.5		0		0	2	0	0	0	0	1	3	1	1	1	1	1	44	1	26	6	7	26	94	41	70.3
1	30	1	0	0	0		3	0				54	160	82	94	0.87234	118	79.5	60	4.13	1.76	1.7895	1.29	4.3		1	2.83915	1	2	0	0	0	0	1	2	0	1	1	1	1	47	1	26	9	9	32	95	26	76
0	33	1	0	0	0		3	0				102	160	105	139	0.755396	126.5	80	79	4.54	1.39	2.466	1.52	5.6		0		0	2	0	0	0	0	2	0	0	1	1	1	1	43	1	27	8	8	30	93	31	61
1	32	1	0	0	0		3	0				74	185	89	103	0.864078	156	101	81	4.71	2.61	1.821	0.62	3.8		1	2.66838	1	2	0	0	0	0	1	3	1	1	1	1	1	61	1	29	10	10	34	149	54	81
0	36	1	0	0	0		3	0				72	168	93	103	0.902913	122.5	76	65	4.24	1.72	2.259	0.58	3.7		0		0	2	0	0	0	0	2	5	0	1	1	1	1	47	1	29	9	8	29	92	44	68
1	27	1	0	0	0		3	0				60	171	75	92	0.815217	156.5	98	59	4.41	1.3	2.687	0.94	4.6		1	0.691258	1	2	0	0	0	0	1	5	0	1	1	1	1	47	1	30	9	11	29	137	45	65.4
0	22	1	0	1	0		3	0				70	165	85	103	0.825243	103.5	56	67	3.75	1.02	2.3295	0.89	4.7		0		0	2	0	0	0	0	1	5	0	1	1	1	1	42	1	28	10	8	24	54	26	62.2
1	39	1	0	0	0		3	0				76	175	94	104	0.903846	124	80	68	3.24	0.86	1.4845	1.99	6.9		1	0.29692	1	2	0	0	0	0	2	5	0	1	1	1	1	55	1	32	10	8	34	177	69	69
0	34	0	0	1	0		3	0				78	166	98	120	0.816667	126.5	77	70	2.04	0.9	0.8565	0.63	4.8		0		0	2	0	0	0	0	3	5	0	1	1	1	1	45	1	25	8	8	26	82	25	74
0	28	0	0	1	0		3	0				105	170	118	139	0.848921	126.5	80	81	4.73	1.22	2.889	1.38	5.1		0		0	2	0	0	0	0	2	2	0	1	1	1	1	46	1	31	8	8	33	168	60	60
0	34	1	0	0	0		3	0				122	165	116	144	0.805556	143.5	96	65	3.92	1.15	2.4595	0.69	3.9		0		0	2	0	0	0	0	2	5	0	1	1	1	1	45	1	23	9	8	31	87	29	79
0	27	1	0	0	0		3	0				82	162	105	126	0.833333	102.5	67.5	61	4.65	1.23	3.06	0.8	5.1		1	0.145791	1	2	0	0	0	0	2	3	1	1	1	1	1	47	1	31	8	8	29	95	32	63
0	24	1	0	0	0		3	0				74	168	98	113	0.867257	104.5	70	79	4.23	1.12	2.7815	0.73	4.4		0		0	2	0	0	0	0	1	5	0	1	1	1	1	42	1	25	8	7	28	89	32	62
1	51	1	0	1	0		3	0				55	177	77	92	0.836957	161	94.5	59	4.98	1.87	2.5385	1.27	5.7		1	2.09142	1	2	0	0	0	0	3	1	0	1	1	1	1	46	1	27	9	8	34	130	49	67
1	25	1	0	0	0		3	0				59	174	73	93	0.784946	92.5	61.5	48	4.15	1.55	2.1455	1.01	3.8		1	0.741547	1	2	0	0	0	0	1	0	0	1	1	1	1	50	1	29	8	7	35	127	63	50
0	38	1	0	0	0		3	0				76	165	86	108	0.796296	129.5	81	72							0		0	2	0	0	0	0	1	5	0	1	1	1	1	45	1	26	9	9	33	84	28	72
0	57	0	0	0	0		3	0				85	170	97	128	0.757812	167	98.5	68	4.52	1.05	2.876	1.32	5.2		0		0	2	0	0	0	0	2	5	0	1	1	1	1	46	1	25	8	9	32	123	56	75
1	26	1		1	0		3	0				60	166	88	94	0.93617	130.5	87.5	54	2.94	1.3	1.244	0.88	4.6		1		1	2	0	0	0	0	2	1	0	1	1	1	1	47	1	25	9	9	35	76	25	79
0	51	0	0	1	0		3	0				96	163	112	124	0.903226	147.5	89	56	5.82	2.38	3.143	0.66	5.3		0		0	2	0	0	0	0	2	0	0	1	1	1	1	48	1	35	11	9	28	151	70	54.8
0	31	0	0	1	0		3	0				65	152	88	110	0.8	111.5	75.5	64	3.56	1.07	2.13	0.8	4.2		0		0	2	0	0	0	0	2	5	0	1	1	1	1	44	1	23	10	9	24	115	50	79
0	33	0	0	1	0		3	0				67	160	87	98	0.887755	111.5	72.5	73	4.33	1.52	2.5445	0.59	4.8		0		0	2	0	0	0	0	3	0	0	1	1	1	1	42	1	23	7	8	25	94	37	75
1	26	1	0	1	0		3	0				60	169	69	82	0.841463	117.5	57.5	61	3.24	1.41	1.569	0.58	4		0		0	2	0	0	0	0	3	5	0	1	1	1	1	47	1	23	9	9	30	102	28	82
1	34	1	0	1	0		3	0				62	170	75	95	0.789474	116.5	77.5	65	4.36	2.47	1.5525	0.75	4.8		1	9.90623	1	2	0	0	0	0	2	2	0	1	1	1	1	52	1	31	10	10	31	121	46	69.8
1	27	1	0	0	0		3	0				69	166	84	100	0.84	129	80	57	3.88	1.38	1.645	1.9	4.1		1	0.0625257	1	2	0	0	0	0	1	2	0	1	1	1	1	54	1	32	8	9	34	122	52	70
1	36	0	1	1	0		3	0				57	163	73	93	0.784946	129	82	58	3.92	1.5	1.988	0.96	4.9		0		0	2	0	0	0	0	2	5	0	1	1	1	1	49	1	36	6	6	34	105.7	43.5	54.1
0	29	1	0	1	0		3	0				106	173	120	127	0.944882	143	89	85							0		0	2	0	0	0	0	3	0	0	1	1	1	1	48	1	28	14	12	36	195	82	67
1	63	0	1	0	0		3	0				78	171	93	104	0.894231	120	80.5	72	4.4	1.11	2.687	1.34	5		2		1	2	0	1	0	0	1	2	0	1	1	1	1	34	1	18	11	9	39	79	26	76
0	40	1	1	0	0		3	0				55	165	84	88	0.954545	127.5	77	88	3.24	1.16	1.8055	0.61	4.3		1	1.40281	1	2	0	0	0	0	1	2	0	1	1	1	1	44	1	21	6	6	27	75	36	81
1	30	1	1		0		3	0				52	165	71	94	0.755319	112.5	72.5	72	2.98	1.22	1.3505	0.91	5.1		1	1.1513	1	2	0	0	0	0	1	5	0	0	0	1	0				8	7	29			55
1	24	1	0	0	0		3	0				64	170	90	107	0.841121	119	76.5	56	2.79	1	1.466	0.72	4.3		1	1.11951	1	2	0	0	0	0	1	0	0	1	1	1	0	47	1	34	8	7	31	151	76	54
1	32	1	0	0	0		3	0				85	173	101	114	0.885965	151.5	93	65							1	5.35349	1	2	0	0	0	0	1	0	0	1	1	1	1	49	1	37	10	9	32	137	54	52
0	54	1	1	1	0		3	0				89	170	115	117	0.982906	122.5	77.5	86	4.99	1.2	2.602	2.64	4.4		0		0	2	0	0	0	0	2	0	0	1	1	1	1	56	1	33	9	9	28	78	78	71
0	38	1	0	0	0		3	0				85	155	104	127	0.818898	111	80	72	3.74	1.16	2.022	1.24	4.7		1	8.62389	1	2	0	0	0	0	2	2	0	1	1	1	1	45	1	32	8	9	29	80	40	55
0	36				1		0	0			297	63	155													0		0		0	0	0	0				1	1	1	1	49	1	26	9	9	32	99	45	76
0	19	1	0	0	0		3	0				57	164	78	101	0.772277	114.5	76	65	2.87	1.43	1.3095	0.29	4.8		0		0	2	0	0	0	0	1	5	0	1	1	1	1	48	1	34	7	7	27	103	30	54
1	39	1	0	1	0		3	0				76	174	98	108	0.907407	137.5	77.5	78	4.88	1.62	2.657	1.34	4.3		1	9.50445	1	2	0	0	0	0	2	2	0	1	1	1	1	45	1	27	10	10	37	80	27	69
1	41	0	0	1	0		3	0				64	188	83	103	0.805825	121	69.5	73	3.85	1.18	2.2695	0.89	4.2		0		0	2	0	0	0	0	1	5	0	1	1	1	1	48	1	30	9	8	31	86	40	67
0	38	1	0	1	0		3	0				76	162	105	114	0.921053	117.5	72.5	69	4.51	0.96	3.1045	0.99	6.7		0		0	2	0	0	0	0	2	0	0	1	1	1	1	40	1	31	11	11	28	112	50	49
1	29	1	0	0	0		3	0				59	168	89	96	0.927083	122	83.5	72	4.47	1.23	2.8215	0.93	4.1		1	6.17402	1	2	0	0	0	0	1	2	0	1	1	1	1	44	1	21	9	8	31	64	26	81
1	46	0	0	0	0		3	0				58	166	82	97	0.845361	123.5	82	58	4.68	2.69	1.2475	1.65	4.7		1	3.93593	1	2	0	0	0	0	1	2	0	1	1	1	1	42	1	24	7	8	31	64	22	73
1	42	0	0	1	0		3	0				78	177	93	103	0.902913	134	85	74	3.96	1.62	1.7415	1.33	4.7		1	4.32084	1	2	0	0	0	0	1	2	0	1	1	1	1	57	1	42	10	10	33	169	65	46
1	32	1	0	0	0		3	0				81	189	103	109	0.944954	122.5	72.5	66	4.17	1.34	2.533	0.66	4.9		1	2.58737	1	2	0	0	0	0	1	5	0	1	1	1	1	41	1	28	9	9	34	115	38	61
0	48	0	0	0	0		3	0				80	153	105	125	0.84	129	79	90					4.6		1	31.655	1	2	1	0	0	0	2	5	0	1	1	1	1	47	1	25	11	9	25	93	28	78
1	34	1	0	0	0		3	0				64	175	81	92	0.880435	115	77.5	69	3.79	1.03	2.2605	1.11	4.2		1	1.2692	1	2	0	0	0	0	1	3	1	1	1	1	1	46	1	26	9	8	31	126	59	75
0	46	1	0	1	0		3	0				90	164	118	126	0.936508	102.5	67.5	72	4.63	1.24	2.832	1.24	2.6		0		0	2	0	0	0	0	2	5	0	1	1	1	1	43	1	28	9	9	27	75	22	69
1	22	1	1	0	0		3	0				64	180	75	96	0.78125	122.5	72.5	60	2.79	1.51	1.1135	0.37	5.1		1	1.42895	1	2	0	0	0	0	1	2	0	1	1	1	1	55	1	38	7	8	30	132	60	56
1	31	1	0	1	0		3	0				74	184	79	96	0.822917	155	105	52	4.78	1.77	2.614	0.88	4.7		1	4.55373	1	2	0	0	0	0	2	2	0	1	1	1	1	52	1	35	9	9	29	86	40	56
0	54	1	0	0	0		3	0				57	152	66	88	0.75	105	60	79	4.9	2.63	1.7795	1.09	7.8		0		0	2	0	0	0	0	1	2	0	1	1	1	1	46	1	28	9	8	35	102	45	68
0	43	1	0	0	0		3	0				72	149	86	102	0.843137	152.5	101	79	4.57	1.24	2.8575	1.05	4		0		0	2	0	0	0	0	2	5	0	1	1	1	1	39	1	26	11	11	29	83	36	57
1	32	1	0	1	0		3	0				71	184	81	98	0.826531	158.5	104	90	4.76	2.22	2.009	1.18	4.6		1	5.57509	1	1	0	0	0	0	2	2	0	1	1	1	1	45	1	25	8	7	34	83	31	70
1	24	1	0	1	0		3	0				59	167	79	99	0.79798	118.5	73	59	3.57	1.63	1.508	0.96	4.1		0		0	2	0	0	0	0	2	3	1	1	1	1	1	47	1	25	8	7	29	65	32	76
1	57	0	0	0	0		3	0				55	166	88	93	0.946237	122	78	61	2.92	1.09	1.299	1.18	4.2		0		0	2	0	0	0	0	1	3	1	1	1	1	1	40	1	21	9	8	30	78	26	77
0	37	0	0	1	0		3	0				95	160	105	125	0.84	122	81	86	4.13	0.93	2.6555	1.21	5.7		0		0	2	0	0	0	0	3	5	0	1	1	1	1	44	1	31	9	9	29	91	33	57.8
0	35	0	0	1	0		3	0				86	158	98	129	0.75969	124	81.5	76	3.34	1.32	1.552	1.04	4.6		0		0	2	0	0	0	0	2	1	0	1	1	1	1	39	1	24	9	9	22	112	40	70
1	19	1	0	0	0		3	0				75	175	96	105	0.914286	140	91.5	52	4.07	1.69	1.8895	1.09	5.3		2		1	2	0	0	0	0	1	1	0	1	1	1	1	53	1	33	9	7	28	87	39	67
0	46	0	0	1	0		3	0				93	164	97	110	0.881818	190	118.5	83	4.39	1.12	2.8155	1.01	4.4		0		0	2	1	0	0	0	2	0	0	1	1	1	1	48	1	23	11	11	31	102	41	83
0	40	1	0	0	0		3	0				84	164	103	123	0.837398	132	82.5	89					4.6		1	13.8183	1	2	0	0	0	0	2	5	0	1	1	1	1	43	1	29	9	9	26	98	39	56
1	30	1	0	1	0		3	0				56	169	78	94	0.829787	121	74	55	3.52	1.07	2	1	4.3		1	1.44107	1	2	0	0	0	0	3	5	0	0	1	1	1	47	1	31	8	8	32			58
0	23	1	0	0	0		3	0				96	168	111	116	0.956897	120.5	80	67							0		0	2	0	0	0	0	2	5	0	1	1	1	1	47	1	32	10	8	28	94	30	60
0	49	1	1	0	1		0	0	0		95	93	163	101	124	0.814516	132.5	70.5	65	5.23	1.32	3.4375	1.05	4.9		0		0	2	0	0	0	0	2	0	0	1	1	1	1	49	1	26	10	10	25	91	29	73
0	48	1	0	1	0		3	0				55	151	83	95	0.873684	113	76	91	4.49	1.24	1.1935	4.57	5		0		0	2	0	0	0	0	2	1	0	1	1	1	1	47	1	28	8	8	28	88	35	66
0	28	1	0	1	0		3	0				103	168	96	106	0.90566	115	75	59							0		0	2	0	0	0	0	2	0	0	1	1	1	1	41	1	28	10	9	32	81	34	60
1	34	1	0	1	0		3	0				55	176	75	95	0.789474	122.5	83	77	5.32	1.92	3.103	0.66	5.2		1	5.0577	1	2	0	0	0	0	2	2	0	1	1	1	1	38	1	23	10	10	30	109	49	68.9
1	26	0	0	1	0		3	0				74	171	97	105	0.92381	155.5	91.5	75	4.49	1.21	2.9875	0.65	4.7		2		1	2	0	0	0	0	3	5	0	0	1	1	1	50	1	35	10	9	25			62
0	46	1	0	0	0		3	0				55	155	76	99	0.767677	121.5	68.5	65	3.81	1.06	2.3585	0.87	5.3		0		0	2	0	0	0	0	2	5	0	1	1	1	1	46	1	27	10	7	27	113	57	69
0	38	1	0	0	0		3	0				106	164	103	118	0.872881	119.5	69.5	69	2.88	1.25	1.333	0.66	5.2		0		0	2	1	0	0	0	1	5	0	1	1	1	1	42	1	29	8	10	32	119	42	60
0	24	1	0	1	0		3	0				70	170	95	111	0.855856	104.5	70.5	69	3.86	1.38	2.066	0.92	5.1		2		1	2	0	0	0	0	2	0	0	1	1	1	1	44	1	28	8	8	30	78	30	66
0	32	1	0	1	0		3	0				99	170	117	130	0.9	122.5	73.5	76	3.99	1.1	2.3905	1.11	6.9		0		0	2	0	0	0	0	2	5	0	1	1	1	1	51	1	33	8	8	29	75	27	64
0	44	0	0	0	0		3	0				83	164	98	108	0.907407	116	74.5	55	6.35	1.37	4.404	1.28	5.9		0		0	2	0	0	0	0	1	0	0	1	1	1	1	45	1	21	7	7	27	84	20	81
1	31	1	0	0	0		3	0				57	162	65	91	0.714286	122.5	71	90	5.26	3.59	1.319	0.78	3		0		0	2	0	0	0	0	1	2	0	1	1	1	1	46	1	28	9	8	33	82	37	68.5
0	25	1	0	0	0		3	0				58	147	91	106	0.858491	113	62.5	62	3.96	1.23	2.5545	0.39	4.7		0		0	2	0	0	0	0	2	5	0	1	1	1	1	38	1	21	8	8	26	64	25	76
1	29	1	0	0	0		3	0				85	171	100	114	0.877193	137.5	77.5	50	4.49	1.56	2.3	1.4	5.2		0		0	2	0	0	0	0	2	3	1	1	1	1	1	47	1	29	9	11	31	136	70	66
1	33	1	0	1	0		3	0				64	170	79	98	0.806122	119.5	79	70	3.53	1.48	1.717	0.74	5.3		0		0	2	0	0	0	0	3	3	1	1	1	1	1	46	1	31	9	10	32	129	70	60
1	64	0	0	0	0		3	0				128	190	130	130	1	170.5	122.5	80	6.43	1.08	4.423	2.06	5.2		0		0	2	0	0	0	0	1	5	0	1	0	1	1						37	121	60
1	30	0	0	1	0		3	0				59	180	75	94	0.797872	122.5	67.5	63	4.05	2.03	1.651	0.82	4.6		1	15.3378	1	1	0	0	0	0	3	3	1	1	1	1	1	48	1	32	8	9	27	120	59	62.2
0	25	1	0	0	0		3	0				60	151	90	100	0.9	105	70	83	5.03	1.01	3.6735	0.77	4.5		0		0	2	0	0	0	0	2	5	0	1	1	1	1	40	1	22	8	7	21	68	31	76
1	32	1	0	0	0		3	0				82	172	89	109	0.816514	127	72.5	56	4.61	1.24	2.335	2.3	5.3		1	5.54251	1	2	0	0	0	0	1	2	0	1	1	1	1	53	1	35	10	10	34	159	39	63
0	27	1	0	0	0		3	0				82	170	92	114	0.807018	108.5	66.5	69	2.99	1.59	1.0445	0.79	4.3		0		0	2	0	0	0	0	2	5	0	1	1	1	1	47	1	30	10	9	28	99	31	65
1	52	0	0	1	0		3	0				70	177	87	97	0.896907	129.5	82.5	67	4.2	1.74	2.091	0.82	4.1		0		0	2	0	0	0	0	2	0	0	1	1	1	1	51	1	32	12	10	38	110	39	66.5
1	30	1	0	0	0		3	0				56	170	78	95	0.821053	126	81	76	4.48	2.24	1.907	0.74	4.2		1	12.0808	1	2	0	0	0	0	1	2	0	1	1	1	1	48	1	35	8	8	33	107	39	54.8
0	25	1	0	0	0		3	0				70	170	90	114	0.789474	122.5	70	79	4.14	1.12	2.759	0.58	6		0		0	2	0	0	0	0	2	5	0	1	1	1	1	42	1	28	8	9	28	82	34	62
0	29	1	0	1	0		3	0				63	157	92	103	0.893204	105	73	63	4.52	1.3	2.635	1.3	4.8		0		0	2	0	0	0	0	3	0	0	1	1	1	1	38	1	17	8	8	34	82	27	87
0	22	1	0	0	0		3	0				52	155	79	96	0.822917	91	60	73	3.2	1.38	1.5005	0.71	5.1		0		0	2	0	0	0	0	2	5	0	1	1	1	1	39	1	21	8	7	29	57	22	77
1	22	1	0	0	0		3	0				75	171	81	101	0.80198	101.5	67.5	72	2.92	1.32	1.3525	0.55	4		0		0	2	0	0	0	0	1	1	0	1	1	1	1	57	1	35	7	8	35	164	67	68
1	33	1	0	0	0		3	0				66	185	88	102	0.862745	102.5	57.5	79	2.99	0.97	1.642	0.84	5.2		1	3.1588	1	2	0	0	0	0	1	5	0	1	1	1	1	43	1	29	8	9	30	105	40	62
0	50	1	0	1	0		3	0				75	164	102	111	0.918919	138	91	86	4.73	1.1	2.217	3.14	5.5		0		0	2	0	0	0	0	2	0	0	1	1	1	1	39	1	26	8	8	34	61	28	62
1	32	1	0	0	0		3	0				68	177	83	103	0.805825	99.5	60	61	3.75	1.67	1.603	1.06	5.5		0		0	2	0	0	0	0	1	2	0	1	1	1	1	42	1	28	6	6	27	104	51	59
0	28	1	0	1	0		3	0				57	151	79	102	0.77451	104.5	68.5	57	3.88	1.35	2.1655	0.81	5.1		0		0	2	0	0	0	0	1	5	0	1	1	1	1	42	1	27	9	8	29	84	35	65
1	58	1	1	0	0		3	0				52	166	85	97	0.876289	172.5	90	76	4.05	2.11	1.661	0.62	5.1		0		0	2	0	0	0	0	1	2	0	1	1	1	1	52	2	31	11	11	29	130	43	69
1	60	1	1	0	0		3	0				69	169	106	116	0.913793	165	100	84	3.98	1.24	2.317	0.94	6.6		0		0	2	0	0	0	0	1	1	0	1	1	1	1	43	1	28	11	11	38	130	54	64
1	25	1	0	0	0		3	0				48	168	78	88	0.886364	116.5	72.5	93	5.79	3	2.2275	1.25	5.3		1	2.56759	1	2	0	0	0	0	1	2	0	1	1	0	1	36	1	24	6	7	30	85	40	62.2
0	62	0	0	0	0		3	0				90	157	97	140	0.692857	119	69	68	5.49	1.88	2.9395	1.49	7.4		0		0	2	0	1	0	0	1	5	0	1	1	1	1	49	1	31	22	11	31	62	25	66
0	32	1	0	0	0		3	0				58	153	75	95	0.789474	99	67.5	86	2.98	0.95	1.7195	0.69	4.1		0		0	2	0	0	0	0	2	0	0	1	1	1	1	49	1	28	7	8	28	125	39	75
0	19	1	0	0	0		3	0				57	167	67	97	0.690722	100	63	69	3.8	1.86	1.679	0.58	5.5		0		0	2	0	0	0	0	1	3	1	1	1	1	1	42	1	27	8	7	25	81	31	64.9
0	24	1	0	1	0		3	0				64	169	89	106	0.839623	119	63.5	77	3.61	1.3	2.031	0.62	3.5		0		0	2	0	0	0	0	1	0	0	0	1	1	0	32	1	21	9	8	25			63
1	30	1	0	0	0		3	0				63	170	88	99	0.888889	130	87.5	73	3.88	1.05	2.4925	0.75	4.7		1	10.0671	1	2	1	0	0	0	1	2	0	1	1	1	1	43	1	20	7	7	31	81	36	83
1	35	1	0	0	0		3	0				60	174	81	92	0.880435	102.5	62.5	54	3.23	1.64	1.32	0.6	4.5		1	12.3722	1	2	0	0	0	0	2	3	1	1	1	1	1	57	2	38	10	9	35	109	50	60
0	48	1	1	0	0		3	0				65	159	103	121	0.85124	135	102.5	77	5.15	0.9	2.9405	2.91	4.8		0		0	2	0	1	0	0	1	5	0	1	1	1	1	47	1	27	10	8	33	111	54	72
1	39	1	0	1	0		3	0				50	164	71	92	0.771739	141	89	74	4.6	3.21	1.0975	0.65	4		2		1	2	0	0	0	0	3	2	0	1	1	1	1	41	1	28	9	7	33	73	36	60.4
1	29	1	0	0	0		3	0				66	168	91	100	0.91	132.5	70	56	5.24	2.91	1.853	1.06	4.4		1	5.35229	1	2	0	0	0	0	1	3	1	1	1	1	1	51	1	37	10	10	34	122	47	48
1	22	1	0	0	0		3	0				53	169	75	93	0.806452	91	49	52	2.22	1.02	0.8805	0.71	4.8		1	0.948255	1	2	0	0	0	0	1	5	0	1	1	1	1	45	1	29	9	9	30	141	73	64
0	56	1	0	0	0		3	0				71	161	96	118	0.813559	131	82.5	90	3.29	1.53	1.2245	1.19	5.2		0		0	2	0	1	0	0	2	5	0	1	1	1	1	39	1	27	10	10	33	66	30	59
0	24	1	0	0	0		3	0				53	147	78	107	0.728972	105.5	72	82	3.17	0.99	1.937	0.54	4.4		0		0	2	0	0	0	0	2	0	0	1	1	1	1	40	1	22	8	8	25	64	25	76
0	57	0	0	0	0		3	0				82	167	99	110	0.9	110.5	75.5	63	5.07	1.27	3.1655	1.41	3.7		1	5.61725	1	2	0	0	0	0	2	0	0	1	1	1	1	56	1	32	11	10	30	74	34	73
0	36	0	0	0	0		3	0				63	164	85	103	0.825243	102.5	41	62	3.94	1.48	1.8705	1.31	5		0		0	2	0	0	0	0	2	0	0	0	1	1	0	44	1	29	6	9	27
1	26	1	0	0	0		3	0				60	160	66	97	0.680412	96	62.5	58	3.07	1.18	1.359	1.18	4.2		1	2.51335	1	2	0	0	0	0	1	2	0	1	1	1	1	51	1	34	8	7	31	151	65	59
1	35	1	0	0	0		3	0				70	175	85	100	0.85	116.5	75	70	2.73	0.9	1.5645	0.59	5.6		1	0.855647	1	2	0	0	0	0	1	5	0	1	1	1	1	63	2	38	9	10	33	162	62	68
0	57	0	0	1	0		3	0				50	154	86	98	0.877551	120.5	77.5	65	4.21	1.04	2.6165	1.23	5.4		0		0	2	1	0	0	0	2	0	0	1	1	1	1	48	2	30	7	8	32	43	16	65
1	25	1	1	1	0		3	0				71	175	83	105	0.790476	130	79	56	2.9	0.66	1.9295	0.69	4.5		0		0		0	0	0	0	3	5	0	1	1	1	1	52	1	35	9	9	31	159	75	56
1	25	1	0	0	0		3	0				76	195	95	106	0.896226	127.5	81	73	3.45	1.18	1.721	1.22	4.9		1	6.03587	1	2	1	0	0	0	1	3	1	1	1	1	1	52	1	36	10	10	34	172	73	58
1	27	1	0	1	0		3	0				60	166	81	97	0.835052	137.5	82.5	79	3.43	1.25	1.604	1.28	4.5		1	16.269	1	2	0	0	0	0	3	3	1	1	1	1	1	47	1	35	9	9	35	129	60	48
0	41	0	1	1	0		3	0				74	164	88	107	0.82243	129	92.5	90	6.47	1.4	4.6425	0.95	5.5		0		0	2	0	0	0	0	2	5	0	1	1	1	1	44	1	25	9	10	36	91	43	74
1	31	1	0	0	0		3	0				65	181	84	99	0.848485	116.5	71	60	3.22	1.07	1.3085	1.87	4		1	7.30595	1	2	0	0	0	0	1	5	0	1	1	1	1	50	1	27	8	7	31	125	54	77
1	21	1	0	0	0		3	0				65	179	87	97	0.896907	122.5	80	70	4.18	1.14	2.4775	1.25	5		1	0.93963	1	2	0	0	0	0	1	0	0	1	1	1	1	54	1	39	11	8	34	123	52	56
1	27	0	0	0	0		3	0				65	175	83	97	0.85567	129	78.5	72	3.3	1.64	1.4395	0.49	4.8		0		0	2	0	0	0	0	1	2	0	1	1	1	1	47	1	29	11	10	29	113	50	68
1	23	1	0	0	0		3	0				67	175	84	102	0.823529	122.5	75	65	4.12	1.43	2.3075	0.85	5		1	5.80903	1	2	0	0	0	0	2	2	0	1	1	1	1	45	1	33	8	10	35	102	47	47
1	45	1	0	0	0		3	0				68	180	82	97	0.845361	120.5	82.5	67	4.71	2.4	1.896	0.92	4.6		1	10.8709	1	2	0	0	0	0	3	2	0	1	1	1	1	48	1	27	7	8	31	92	40	74
1	34	1	0	0	0		3	0				81	168	101	113	0.893805	144.5	93.5	60	4.69	1.51	2.7525	0.95	4.7		0		0	2	0	0	0	0	1	1	0	1	1	1	1	36	1	20	11	8	27	106	51	74
1	29	1	0	0	0		3	0				75	174	89	106	0.839623	119	81	73	3	1.15	1.454	0.88	4.7		1	3.05322	1	2	0	0	0	0	1	2	0	1	1	1	1	45	1	28	8	8	35	119	52	70
1	21	1	0	1	0		3	0				65	170	86	98	0.877551	124	72.5	77	4.14	1.09	2.4065	1.43	4.8		1	0.972074	1	2	0	0	0	0	3	2	0	1	1	1	1	45	1	28	7	8	29	97	42	67
1	21	1	0	0	0		3	0				50	150	71	93	0.763441	112.5	69	56	3.46	1.14	2.0905	0.51	4.9		1	0.733402	1	2	0	0	0	0	1	3	1	1	1	1	1	50	3	27	7	7	28	107	50	76
1	31	1	0	0	0		3	0				74	175	67	90	0.744444	116.5	72.5	68	4.35	0.89	2.389	2.38	4.6		2		1	2	0	0	0	0	1	5	0	1	1	1	1	54	1	33	8	9	28	107	49	78
1	47	1	0	0	0		3	0				52	175	77	93	0.827957	101.5	71.5	108	4.48	1.47	2.335	1.5	3.7		1	3.32731	1	2	0	0	0	0	1	2	0	1	1	1	1	41	1	30	9	10	36	78	31	55
1	30	1	0	0	0		3	0				70	176	87	100	0.87	99.5	62.5	70	2.62	1.25	0.983	0.86	5.2		1	2.40027	1	2	0	0	0	0	2	3	1	1	1	1	1	42	1	27	8	10	30	65	27	67
1	45	1	0	0	0		3	0				63	161	82	92	0.891304	140	89	76	6.15	3.04	2.8805	0.51	10.3		1	66.7543	1	2	0	0	0	0	1	2	0	1	1	1	1	50	1	30	9	8	37	68	27	65
0	35	0	0	1	0		3	0				70	160	92	107	0.859813	119	71	70	4.1	1.54	2.0785	1.07	4.1		0		0	2	0	0	0	0	3	5	0	1	1	1	1	52	1	30	8	9	27	75	32	72
0	43	1	0	1	0		3	0				99	156	110	135	0.814815	122.5	75.5	81	3.16	0.86	0.6395	3.69	5.4		0		0	2	0	0	0	0	1	0	0	1	1	1	1	45	1	21	9	10	32	127	48	84
0	35	0	0	1	0		3	0				114	164	126	144	0.875	124	85	76	2.99	1.08	1.478	0.96	6.5		0		0	2	0	0	0	0	1	5	0	1	1	1	1	49	1	27	14	8	30	159	80	77
0	50	1	0	0	0		3	0				95	160	123	125	0.984	169	89	89	3.58	0.86	1.757	2.14	9.6		0		0	2	0	1	0	0	1	0	0	1	0	1	1						32	122	56
0	47	1	1	0	0		3	0				103	147	137	130	1.05385	149	73.5	83	5.62	1.18	3.4815	2.13	5.3		0		0	2	0	0	0	0	1	5	0	1	1	1	1	55	1	30	9	10	27	116	45	71
0	36	0	0	1	0		3	0				79	162	97	109	0.889908	102.5	83	64	5.03	1.33	3.1645	1.19	4.6		0		0	2	0	0	0	0	3	0	0	0	1	1	0	51	1	27	9	8	29			79
0	39	1	0	1	0		3	0				89	167	102	115	0.886957	151.5	93.5	79	3.73	1.11	1.783	1.86	5.4		0		0	2	0	0	0	0	2	5	0	0	1	1	1	42	1	25	11	10	29			79
1	29	1	0	0	0		3	0				60	180	80	94	0.851064	124.5	78.5	81	4.38	1.98	1.0725	2.95	4.8		1	3.64921	1	2	0	0	0	0	2	2	0	1	1	1	1	46	1	32	9	9	30	90	45	58.9
1	36	1	0	0	0		3	0				48	164	73	92	0.793478	112.5	67.5	65	4.61	1.97	2.136	1.12	4.4		1	4.49179	1	2	0	0	0	0	1	2	0	1	1	1	1	37	1	26	8	7	36	80	37	57
0	50	1	0	0	0		3	0				109	162	121	138	0.876812	105	71	71	5.02	1.63	2.6025	1.75	4.8		0		0	2	1	0	0	0	1	5	0	1	1	1	1	49	1	25	9	9	31	105	47	78
0	24	1	0	0	0		3	0				49	163	72	95	0.757895	124.5	86.5	92	4.92	1.29	2.82	1.8	4.2		0		0	2	0	0	0	0	1	5	0	0	1	0	0	39	1	22	7	8	28			73
1	34	1	0	0	0		3	0				65	165	84	98	0.857143	123	83	54	4.3	1.14	2.5975	1.25	4.6		0		0	2	0	0	0	0	3	5	0	1	1	1	1	50	1	31	9	8	29	72	31	67
0	31	1	0	0	0		3	0				66	167	79	109	0.724771	111.5	74.5	70	3.57	1.19	2.047	0.74			0		0	1	0	0	0	0	1	5	0	0	1	1	1	48	1	30	8	7	27			62
0	28	1	0	0	0		3	0				58	158	85.5	93.5	0.914439	128	85.5	96	3.5	0.91	2.2255	0.81	4.3		0		0	2	0	0	0	0	2	5	0	0	0	0	0
0	27	1	0	0	0		3	0				50	159	77	91	0.846154	100	69.5	81	3.36	1.23	1.725	0.9	5.2		0		0	2	0	0	0	0	1	5	0	0	0	0	0
0	51		0	0	0		3	0				72	167	87	116	0.75	105	70	55	4.9	1.05	3.247	1.34	4.6		0		0	2	0	0	0	0	1	5	0	0	0	0	0				8	9	32
0	37	1	0	0	0		3	0				74	169	89	112	0.794643	128.5	78.5	66	3.61	1.7	1.739	0.38	3.9		1	8.54209	1	2	0	0	0	0	1	5	0	0	0	0	0
1	28	1	0	0	0		3	0				55	146	84	100	0.84	100	71	65	4.32	1.43	2.4445	0.99	5		0		0	2	0	0	0	0	1	5	0	0	0	0	0
1	37	0	0	0	0		3	0				66	166	97	108	0.898148	144	89	60	5.46	1.41	3.3075	1.65	5		1	0.916202	1	2	0	0	0	0	1	1	0	0	0	0	0
1	32	1	0	0	0		3	0				73	173	87	97	0.896907	109.5	77.5	66	5.4	1.29	3.6825	0.95	5.2		0		0	2	0	0	0	0	1	2	0	0	0	0	0
[truncated: 50 more columns]

## Sheet: Legend
Variable name	Variable label	Values
Sex	Sex	0; female, 1; male
Age	Age calculated (years)
Partner	Marital status, single/partner	0; partner, 1; single
Education	Education in two categories	0; secondary/metric/college/university, 1; no eduction or primary school
Employment	Employment yes/no (other = no)	0; no, 1; yes
HIV	HIV status in 2 categories	0; negative, 1; positive
Duration_HIV_y	Duration of HIV (years)
ART_line	ART line (<2 months of ART = not on treatment)	0; no, 1; yes first line, 2; yes, second line, 3; HIV negative control
On_ART	On ART	0; no, 1; yes
Duration_ART_y	Duration of ART (years)
Duration_ART_2nd_y	Duration of 2nd line ART (years)
VL	Viral Load
Weight	Weight in kg
Height	Height in cm
Waist	Waist circumference
Hip	Hip circumference
Waisthip_ratio	Waist to hip ratio
BP_syst_mean	Mean systolic BP in mmHg (mean of BP syst 2 and 3)
BP_diast_mean	Mean diastolic BP in mmHg (mean of BP diast 2 and 3)
Heart_rate	Heart rate bpm
TotChol	Total cholesterol mmol/L
HDL_Chol	HDL mmol/L
LDL_Chol	LDL mmol/L
Triglyc	Triglyceride mmol/L
Glucose	Glucose mmol/L
HbA1c	HbA1c
Smoking_status	Smoking status	0; never, 1; current; 2; previous
Packyears_all	Packyears (only for current smokers)
Smoking_ever	Smoking ever	0; never, 1; ever
CVD_history	CVD history (heart attack, CVA or angina)	0; no, 1; yes
CVD_Pos_FH	Positive Family History CVD (parent/sibling had heart-attack/stroke <60)	0; no, 1; yes
Med_HT	Hypertension medication use	0; no, 1; yes
Med_DM	Diabetes medication use	0; no, 1; yes
Med_Chol	Cholesterol medication use	0; no, 1; yes
IPAQ_cat	International Physical Activity Questionnaire	1; low, 2; moderate, 3; high
Alcohol_use	Alcohol use in past month categorized	0; no alcohol in the past month, 1; 1-3 days/month, 2; 1-4 days/week, 3; >=5 days a week, 4; did drink alcohol, frequency unknown, 5; drinks no alcohol
Alcohol_heavydrinker	Alcohol, heavy drinker (=> 5 days/week)	0; no, 1; yes
EF_yn	EF_yn	0; no, 1; yes
LVMi_yn	LVMi_yn	0; no, 1; yes
EA‎_yn	EA‎_yn	0; no, 1; yes
LAvol_yn	LAvol_yn	0; no, 1; yes
lvedd	LVEDd
LV_dilatation	Left ventricle dilatation	1; normal, 2; mild, 3; moderate-severe
lvesd	LVESd
ivsd	IVSd
lvpwd	LVPWd
ao_root	AO root
lv_edv	LV systolic function EDV
lv_esv	LV systolic function ESV
teicholz_ef	Teicholz LV systolic function EF (%)
ef_simpsons	Simpsons LV systolic function EF (%)
LVM	Left Ventricular Mass in g (0.8 * (1.04 *(((0.1*lvedd + 0.1*ivsd + 0.1*lvpwd) ** (3)) - ((0.1*lvedd)**(3)))))+0.6.
LVH	Left ventricular hypertrophy ( (Sex = 0 & LVMi >= 95) | (Sex = 1 & LVMi >= 115) )	0; no, 1; yes
RWT	Relative Wall Thickness (2 * lvpwd / lvedd)
Geometry	Geometry	1; Normal (No LVH, RWT <0.42), 2; Concentric remodeling (No LVH, RWT >0.42), 3; Eccentric hypertrophy (LVH, RWT <0.42), 4; Concentric hypertrophy (LVH, RWT >0.42)
rv_base	RV base
rv_dilated_eyeball	RV dilated (eyeball)	1; normal, 2; mild, 3; moderate, 5; unknown
rsvp	RSVP
tapse	TAPSE
ivc	IVC (mm)
collaps_ivc	Collaps IVC (>50%)	1; yes, 2; no, 3, unknown
pap	Pulmonary artery pressure (PAP)
PHT	Pulmonary hypertenions (PAP >25mmHg)	0; no, 1; yes
la	LA
la_volume	LA Volume	0; no, 1; yes
la_dilatation	LA dilatation (LA volume index >34)
mitral_inflow_e	Mitral inflow E
mitral_inflow_a	Mitral inflow A
mitral_inflow_e_a_ratio	Mitral inflow: E/A ratio
mitral_inflow_dec_time	Mitral inflow Dec time
mitral_valve	Mitral valve	1; normal, 2; trivial mitral regurgitation (MR), 3; mild MR, 4; moderate MR, 5; severe MR
mitral_vale_other
aortic_valve	Aortic valve	1; normal, 2; trivial aortic regurgitation (AR), 3; mild AR, 4; moderate AR, 5; severe AR
aortic_valve_other
aortic_valve_pg_mmhg	Aortic valve PG (mmHg)
tricuspid_valve	Tricuspid valve	1; normal, 2; trivial tricuspid regurgitation (TR), 3; mild TR, 4; moderate TR, 5; severe TR
tricuspid_valve_other
pulmonary_valve	Pulmonary valve	1; normal, 2; trivial pulmonary valve regurgitation (PR), 3; mild PR, 4; moderate PR, 5; severe PR
pulmonary_vale_other
pulmonary_valve_pg_mmhg	Pulmonary valve PG (mmHg)
Pericardial_effusion	Pericardial effusion	0; no, 1; yes
scan_analysis_complete	Echo complete?	0; incomplete, 1; unverified, 2; complete
Rhythm	Rhythm	1; sinus rhythm, 2; ectopic
Heartrate_ECG	Heartrate ECG (bpm)
PR	PR interval (ms)
QRS	QRS (ms)
QT	QT (ms)
QTc	QTc (ms)
QTc_calc	QTc calcuated Bazzet (ms) QT / SQRT(60/Heartrate_ECG)
AV_block	AV-block	0; no, 1; first degree, 2; second degree, 3; third degree
IVCD	Intraventricular conduction delay	0; no, 1; yes
LBBB	LBBB	0; no, 1; incomplete, 2; complete
RBBB	RBBB	0; no, 1; incomplete, 2; complete
RaVL	R-wave in aVL
SV3	S-wave in V3
Cornell_V	Cornell Voltage(RaVL+SV3)
Cornell_f	Sex=0 & Cornell_V > 2.0
Cornell_m	Sex=1 & Cornell_V > 2.4
SV1	S-wave in V1
RV5	R-wave in V5
